# Supplementary material for: Demographics, Management Strategies, and Problems in ST-Elevation Myocardial Infarction from the Standpoint of Emergency Medicine Specialists: A Survey-Based Study from Seven Geographical Regions of Turkey
Source: PLoS One. 2016 Oct 19;11(10):e0164819. doi: 10.1371/journal.pone.0164819 (PMC5070734; doi:10.1371/journal.pone.0164819)
Supplement: S1 Data — (XLSX) [file pone.0164819.s001.xlsx]

## Sheet: Form Yanıtları 1
Time stamp	1) For how many years have you been working as emergency specialist?	2) In which geographical region do you work?	3) How many STEMI patients present to your emergency service annually?	4) Is primary coronary angiography available for STEMI patients on a 7/24 basis at your hospital?	5)If you answered no to the previous question, what is your treatment plan in such cases?*	6) According to your observations, how many minutes after chest pain onset do your patients present to emergency service?	7) According to your observations, how many minutes after emergency department presentation do STEMI patients contact cardiology department?	8) Which of the following treatments do you administer to STEMI patients at emergency department?	9) Do you feel a need for consulting cardiology department before administering antiplatelet, anticoagulant, or fibrinolytic therapy?	10) Do you experience any difficulty related to patient admissions from emergency department?	11) Does cardiology department cooperate with you for admissions from Emergency department?	12) Does 112 coordination center cooperate with you for referrals of STEMI patients?	13) Does cardiology department provide you with positive or negative feedback regarding your STEMI management?	14) According to your observations, is the quality of STEMI care affected by emergency department's patient volume?	15) According to your observations, is the quality of STEMI care affected by emergency specialist's or cardiologist's professional experience?	16) Which of the following is more important for STEMI care?	17) At your hospital, according which of the following is the STEMI care done?	18) Are meetings, presentations, article hours etc. held at your department?	19) How many scientific meetings do you attend annually?	20) Do scientific meetings affect your daily practice?
2015-06-04 09:29:09	3	4	>70 patients	Yes, it is performed on a 7/24 basis.	Primary coronary angiography is available at our hospital.	0-120 minutes	10-30 minutes	Oxygen (when SpO2 <%90), Acetyl salicylic acid (ASA), Standard heparin (Unfractionated heparin), Nitroglycerin (sublingual or parenteral), H2 receptor blocker (Ranitidine etc.), Morphine sulphate	Yes	Seldom	Often	Often	I get positive feedback. My treatment approaches are supported by cardiology Department	Seldom	Yes	Personal experience of emergency specialist , Current guidelines, Current studies and expert consensuses, Hospital policy and cardiology department's recommendations	Hospital policy and cardiology department's recommendations	Yes	>3 times	Yes
2015-06-04 09:38:53	11	4	>70 patients	Yes, it is performed on a 7/24 basis.	Primary coronary angiography is available at our hospital.	0-120 minutes	10-30 minutes	Oxygen (when SpO2 <%90), Acetyl salicylic acid (ASA), Standard heparin (Unfractionated heparin), Nitroglycerin (sublingual or parenteral)	Seldom	Seldom	Often	Often	I sometimes get positive and negative feedbacks.	Seldom	Often.	Current guidelines	Current guidelines	Yes	>3 times	Yes
2015-06-04 10:04:10	1	4	>70 patients	No, it is not performed at all.	Referral to a center with coronary intervention capabilities	120-240 minutes	31-90 minutes	Acetyl salicylic acid (ASA), Clopidogrel, Enoxaparin (low molecular weight heparin), Nitroglycerin (sublingual or parenteral), H2 receptor blocker (Ranitidine etc.), Morphine sulphate, Beta blocker	Often	Seldom	Seldom	Yes	I get positive feedback. My treatment approaches are supported by cardiology Department	No	Yes	Current studies and expert consensuses	Current studies and expert consensuses	Yes	None	Yes
2015-06-04 10:17:12	2	4	36-70 patients	Yes, it is performed on a 7/24 basis.	Primary coronary angiography is available at our hospital.	120-240 minutes	<10 minutes	Oxygen (when SpO2 <%90), Acetyl salicylic acid (ASA)	Yes	Seldom	Yes	Yes	I sometimes get positive and negative feedbacks.	Yes	Seldom	Personal experience of emergency specialist , Current guidelines, Current studies and expert consensuses, Hospital policy and cardiology department's recommendations	Personal experience of emergency specialist , Current guidelines, Current studies and expert consensuses, Hospital policy and cardiology department's recommendations	Yes	1-3 times	Yes
2015-06-04 10:21:14	2	4	36-70 patients	Yes, it is performed on a 7/24 basis.	Primary coronary angiography is available at our hospital.	240-720 minutes	31-90 minutes	Oxygen (when SpO2 <%90), Acetyl salicylic acid (ASA), Ticagrelor	Often	Seldom	Often	Seldom	I get positive feedback. My treatment approaches are supported by cardiology Department	Seldom	Yes	Personal experience of emergency specialist , Current guidelines, Current studies and expert consensuses, Hospital policy and cardiology department's recommendations	Hospital policy and cardiology department's recommendations	Seldom	1-3 times	Yes
2015-06-04 10:21:29	2	4	36-70 patients	Yes, it is performed on a 7/24 basis.	Primary coronary angiography is available at our hospital.	240-720 minutes	31-90 minutes	Oxygen (when SpO2 <%90), Acetyl salicylic acid (ASA), Ticagrelor	Often	Seldom	Often	Seldom	I get positive feedback. My treatment approaches are supported by cardiology Department	Seldom	Yes	Personal experience of emergency specialist , Current guidelines, Current studies and expert consensuses, Hospital policy and cardiology department's recommendations	Hospital policy and cardiology department's recommendations	Seldom	1-3 times	Yes
2015-06-04 10:51:36	5	4	>70 patients	Yes, it is performed on a 7/24 basis.	Primary coronary angiography is available at our hospital.	0-120 minutes	<10 minutes	Oxygen (when SpO2 <%90), Acetyl salicylic acid (ASA), Clopidogrel, Ticagrelor, Standard heparin (Unfractionated heparin), Enoxaparin (low molecular weight heparin), Nitroglycerin (sublingual or parenteral), Proton pump inhibitor (PPI: Pantoprazole, omeprazole etc.), H2 receptor blocker (Ranitidine etc.), Morphine sulphate, Beta blocker	No	Seldom	Yes	No	I get positive feedback. My treatment approaches are supported by cardiology Department	Seldom	Yes	Personal experience of emergency specialist , Current guidelines, Current studies and expert consensuses, Hospital policy and cardiology department's recommendations	Personal experience of emergency specialist , Current guidelines, Current studies and expert consensuses, Hospital policy and cardiology department's recommendations	Yes	1-3 times	Yes
2015-06-04 11:07:03	3	1	>70 patients	Yes, it is performed on a 7/24 basis.	Primary coronary angiography is available at our hospital.	0-120 minutes	10-30 minutes	Oxygen (when SpO2 <%90), Acetyl salicylic acid (ASA), Clopidogrel, Nitroglycerin (sublingual or parenteral), ACE inhibitors	No	Never	Yes	Yes	I get positive feedback. My treatment approaches are supported by cardiology Department	Seldom	No Hekimlerin tecrübesinden ziyade hastayı yönetim tarzı önemlidir.	Current guidelines	Current guidelines	Yes	>3 times	Often
2015-06-04 11:16:27	4	4	>70 patients	No, it is only performed during working hours.	Referral to a center with coronary intervention capabilities	0-120 minutes	10-30 minutes	Oxygen (when SpO2 <%90), Acetyl salicylic acid (ASA), Ticagrelor, Enoxaparin (low molecular weight heparin), Nitroglycerin (sublingual or parenteral), H2 receptor blocker (Ranitidine etc.), Morphine sulphate, Beta blocker, ACE inhibitors, Statins, Fibrinolytic therapy	No	Never	Yes	Yes	I get positive feedback. My treatment approaches are supported by cardiology Department	Yes	Seldom	Current guidelines	Current guidelines	Yes	1-3 times	Seldom
2015-06-04 11:16:37	4	4	>70 patients	No, it is only performed during working hours.	Referral to a center with coronary intervention capabilities	0-120 minutes	10-30 minutes	Oxygen (when SpO2 <%90), Acetyl salicylic acid (ASA), Ticagrelor, Enoxaparin (low molecular weight heparin), Nitroglycerin (sublingual or parenteral), H2 receptor blocker (Ranitidine etc.), Morphine sulphate, Beta blocker, ACE inhibitors, Statins, Fibrinolytic therapy	No	Never	Yes	Yes	I get positive feedback. My treatment approaches are supported by cardiology Department	Yes	Seldom	Current guidelines	Current guidelines	Yes	1-3 times	Seldom
2015-06-04 12:00:14	2	5	>70 patients	Yes, it is performed on a 7/24 basis.	Primary coronary angiography is available at our hospital.	240-720 minutes	<10 minutes	Oxygen (when SpO2 <%90), Acetyl salicylic acid (ASA), Clopidogrel, Ticagrelor, Standard heparin (Unfractionated heparin), Enoxaparin (low molecular weight heparin), Nitroglycerin (sublingual or parenteral), Proton pump inhibitor (PPI: Pantoprazole, omeprazole etc.), H2 receptor blocker (Ranitidine etc.), Morphine sulphate, Beta blocker, ACE inhibitors	Yes	Never	Yes	Often	I get positive feedback. My treatment approaches are supported by cardiology Department	Yes	Yes	Current guidelines	Current guidelines, Current studies and expert consensuses, Hospital policy and cardiology department's recommendations	Seldom	1-3 times	Yes
2015-06-04 12:00:31	1	1	36-70 patients	No, it is not performed at all.	Referral to a center with coronary intervention capabilities	0-120 minutes	10-30 minutes	Oxygen (when SpO2 <%90), Acetyl salicylic acid (ASA), Clopidogrel, Nitroglycerin (sublingual or parenteral), Proton pump inhibitor (PPI: Pantoprazole, omeprazole etc.), Morphine sulphate, Beta blocker, Statins	Often	Seldom	Often	Yes	I get positive feedback. My treatment approaches are supported by cardiology Department	Yes	Yes	Personal experience of emergency specialist , Current guidelines, Current studies and expert consensuses, Hospital policy and cardiology department's recommendations	Personal experience of emergency specialist , Current studies and expert consensuses	No	1-3 times	Yes
2015-06-04 12:57:10	3	4	>70 patients	Yes, it is performed on a 7/24 basis.	Primary coronary angiography is available at our hospital.	120-240 minutes	10-30 minutes	Oxygen (when SpO2 <%90), Acetyl salicylic acid (ASA), Standard heparin (Unfractionated heparin), H2 receptor blocker (Ranitidine etc.)	Yes	Seldom	No	Seldom	I sometimes get positive and negative feedbacks.	Often.	Often.	Current guidelines	Hospital policy and cardiology department's recommendations	Often	1-3 times	Often
2015-06-04 13:06:31	3	1	>70 patients	No, it is not performed at all.	Fibrinolytic therapy in emergency department followed by referral for coronary angioplasty	0-120 minutes	10-30 minutes	Oxygen (when SpO2 <%90), Acetyl salicylic acid (ASA), Nitroglycerin (sublingual or parenteral), Proton pump inhibitor (PPI: Pantoprazole, omeprazole etc.), Fibrinolytic therapy	Seldom	Seldom	Often	Often	I get positive feedback. My treatment approaches are supported by cardiology Department	No	Yes	Personal experience of emergency specialist , Current guidelines	Personal experience of emergency specialist , Current guidelines	Seldom	1-3 times	Yes
2015-06-04 13:06:38	3	1	>70 patients	No, it is not performed at all.	Fibrinolytic therapy in emergency department followed by referral for coronary angioplasty	0-120 minutes	10-30 minutes	Oxygen (when SpO2 <%90), Acetyl salicylic acid (ASA), Nitroglycerin (sublingual or parenteral), Proton pump inhibitor (PPI: Pantoprazole, omeprazole etc.), Fibrinolytic therapy	Seldom	Seldom	Often	Often	I get positive feedback. My treatment approaches are supported by cardiology Department	No	Yes	Personal experience of emergency specialist , Current guidelines	Personal experience of emergency specialist , Current guidelines	Seldom	1-3 times	Yes
2015-06-04 13:17:27	3	2	>70 patients	Yes, it is performed on a 7/24 basis.	Primary coronary angiography is available at our hospital.	120-240 minutes	10-30 minutes	Oxygen (when SpO2 <%90), Acetyl salicylic acid (ASA), Clopidogrel, Standard heparin (Unfractionated heparin), Morphine sulphate, Fibrinolytic therapy	Often	Never	Yes	Yes	I get positive feedback. My treatment approaches are supported by cardiology Department	Seldom	Yes	Personal experience of emergency specialist , Current guidelines, Current studies and expert consensuses, Hospital policy and cardiology department's recommendations	Current guidelines	Seldom	1-3 times	Yes
2015-06-04 13:18:39	3	5	>70 patients	Yes, it is performed on a 7/24 basis.	Primary coronary angiography is available at our hospital.	0-120 minutes	10-30 minutes	Oxygen (when SpO2 <%90), Acetyl salicylic acid (ASA), Clopidogrel, Ticagrelor, Standard heparin (Unfractionated heparin), Enoxaparin (low molecular weight heparin)	Often	Never	Yes	Seldom	I get positive feedback. My treatment approaches are supported by cardiology Department	Seldom	Yes	Personal experience of emergency specialist , Current guidelines	Personal experience of emergency specialist , Current guidelines, Current studies and expert consensuses	Seldom	1-3 times	Seldom
2015-06-04 13:19:54	2	7	>70 patients	Yes, it is performed on a 7/24 basis.	Primary coronary angiography is available at our hospital.	0-120 minutes	<10 minutes	Oxygen (when SpO2 <%90), Acetyl salicylic acid (ASA), Clopidogrel	No	Never	Yes	Yes	I get positive feedback. My treatment approaches are supported by cardiology Department	Yes	Yes	Current guidelines	Current guidelines	No	1-3 times	Yes
2015-06-04 13:22:46	4	3	>70 patients	No, it is not performed at all.	Referral to a center with coronary intervention capabilities	0-120 minutes	31-90 minutes	Oxygen (when SpO2 <%90), Acetyl salicylic acid (ASA), Ticagrelor, Enoxaparin (low molecular weight heparin), Proton pump inhibitor (PPI: Pantoprazole, omeprazole etc.)	Seldom	Seldom	Often	Often	I get positive feedback. My treatment approaches are supported by cardiology Department	Often.	Yes	Personal experience of emergency specialist , Current guidelines	Personal experience of emergency specialist , Current guidelines	No	None	No/I do not attend scientific meetings.
2015-06-04 13:31:18	11	5	>70 patients	No, it is not performed at all.	Referral to a center with coronary intervention capabilities	0-120 minutes	<10 minutes	Oxygen (when SpO2 <%90), Acetyl salicylic acid (ASA), Ticagrelor, Standard heparin (Unfractionated heparin), Nitroglycerin (sublingual or parenteral), Morphine sulphate	Yes	Seldom	Yes	Yes	I get positive feedback. My treatment approaches are supported by cardiology Department	No	Seldom	Current studies and expert consensuses	Current studies and expert consensuses	No	1-3 times	Often
2015-06-04 13:31:39	11	5	>70 patients	No, it is not performed at all.	Referral to a center with coronary intervention capabilities	0-120 minutes	<10 minutes	Oxygen (when SpO2 <%90), Acetyl salicylic acid (ASA), Ticagrelor, Standard heparin (Unfractionated heparin), Nitroglycerin (sublingual or parenteral), Morphine sulphate	Yes	Seldom	Yes	Yes	I get positive feedback. My treatment approaches are supported by cardiology Department	No	Seldom	Current studies and expert consensuses	Current studies and expert consensuses	No	1-3 times	Often
2015-06-04 13:51:08	5	3	>70 patients	Yes, it is performed on a 7/24 basis.	Primary coronary angiography is available at our hospital.	0-120 minutes	<10 minutes	Oxygen (when SpO2 <%90), Acetyl salicylic acid (ASA), Standard heparin (Unfractionated heparin), Nitroglycerin (sublingual or parenteral), H2 receptor blocker (Ranitidine etc.), Morphine sulphate, Beta blocker, ACE inhibitors	Seldom	Never	Yes	Yes	I get positive feedback. My treatment approaches are supported by cardiology Department	No	Yes	Personal experience of emergency specialist , Current guidelines, Current studies and expert consensuses, Hospital policy and cardiology department's recommendations	Personal experience of emergency specialist , Current guidelines, Current studies and expert consensuses, Hospital policy and cardiology department's recommendations	Seldom	1-3 times	Yes
2015-06-04 14:15:31	4	3	>70 patients	Yes, it is performed on a 7/24 basis.	Primary coronary angiography is available at our hospital.	0-120 minutes	10-30 minutes	Oxygen (when SpO2 <%90), Acetyl salicylic acid (ASA), Clopidogrel, Standard heparin (Unfractionated heparin), Enoxaparin (low molecular weight heparin), Nitroglycerin (sublingual or parenteral)	Yes	Never	Yes	Often	I get positive feedback. My treatment approaches are supported by cardiology Department	No	Yes	Hospital policy and cardiology department's recommendations	Personal experience of emergency specialist , Current guidelines, Hospital policy and cardiology department's recommendations	No	1-3 times	Often
2015-06-04 14:20:44	11	4	>70 patients	No, it is only performed during working hours.	Fibrinolytic therapy	0-120 minutes	10-30 minutes	Oxygen (when SpO2 <%90), Acetyl salicylic acid (ASA), Clopidogrel, Ticagrelor, Standard heparin (Unfractionated heparin), Enoxaparin (low molecular weight heparin), Nitroglycerin (sublingual or parenteral), Proton pump inhibitor (PPI: Pantoprazole, omeprazole etc.), Morphine sulphate, Beta blocker, ACE inhibitors, Fibrinolytic therapy	Seldom	Seldom	Often	Seldom	I get positive feedback. My treatment approaches are supported by cardiology Department	No	Seldom	Current guidelines	Hospital policy and cardiology department's recommendations	Yes	1-3 times	Yes
2015-06-04 14:38:02	10	4	>70 patients	No, it is not performed at all.	Referral to a center with coronary intervention capabilities	0-120 minutes	<10 minutes	Oxygen (when SpO2 <%90), Acetyl salicylic acid (ASA), Ticagrelor, Enoxaparin (low molecular weight heparin)	No	Never	Yes	Often	There is no cardiology expert at our hospital and I am the only caring phyaician for STEMI	No	Yes	Personal experience of emergency specialist , Current guidelines	Personal experience of emergency specialist , Current guidelines	Yes	1-3 times	Seldom
2015-06-04 14:48:18	5	4	>70 patients	Yes, it is performed on a 7/24 basis.	Primary coronary angiography is available at our hospital.	0-120 minutes	10-30 minutes	Oxygen (when SpO2 <%90), Acetyl salicylic acid (ASA), Clopidogrel, Enoxaparin (low molecular weight heparin), Nitroglycerin (sublingual or parenteral), Morphine sulphate, Beta blocker	Seldom	Never	Yes	Yes	I get positive feedback. My treatment approaches are supported by cardiology Department	No	Yes	Current studies and expert consensuses	Current guidelines	Yes	1-3 times	Yes
2015-06-04 14:59:46	2	5	>70 patients	No, it is not performed at all.	Fibrinolytic therapy in emergency department followed by referral for coronary angioplasty	0-120 minutes	10-30 minutes	Oxygen (when SpO2 <%90), Acetyl salicylic acid (ASA), Ticagrelor, Enoxaparin (low molecular weight heparin), Nitroglycerin (sublingual or parenteral), Proton pump inhibitor (PPI: Pantoprazole, omeprazole etc.), Morphine sulphate, Fibrinolytic therapy	Seldom	Seldom	Yes	Often	I get positive feedback. My treatment approaches are supported by cardiology Department	Yes	Yes	Personal experience of emergency specialist , Current guidelines	Personal experience of emergency specialist , Current guidelines	No	1-3 times	Yes
2015-06-04 15:23:35	3	4	>70 patients	No, it is not performed at all.	Referral to a center with coronary intervention capabilities	120-240 minutes	10-30 minutes	Oxygen (when SpO2 <%90), Acetyl salicylic acid (ASA), Clopidogrel, Enoxaparin (low molecular weight heparin)	Yes	Seldom	Often	Often	I get positive feedback. My treatment approaches are supported by cardiology Department	Often.	Yes	Current guidelines, Hospital policy and cardiology department's recommendations	Personal experience of emergency specialist , Current guidelines, Hospital policy and cardiology department's recommendations	Seldom	1-3 times	Seldom
2015-06-04 15:24:30	3	3	>70 patients	No, it is not performed at all.	Referral to a center with coronary intervention capabilities	0-120 minutes	10-30 minutes	Oxygen (when SpO2 <%90), Acetyl salicylic acid (ASA), Clopidogrel, Ticagrelor, Standard heparin (Unfractionated heparin), Proton pump inhibitor (PPI: Pantoprazole, omeprazole etc.)	No	Seldom	Often	Yes	I get positive feedback. My treatment approaches are supported by cardiology Department	Often.	Yes	Personal experience of emergency specialist	Current guidelines	No	1-3 times	Yes
2015-06-04 16:04:38	17	1	>70 patients	Yes, it is performed on a 7/24 basis.	Primary coronary angiography is available at our hospital.	0-120 minutes	10-30 minutes	Oxygen (when SpO2 <%90), Acetyl salicylic acid (ASA), Ticagrelor, Standard heparin (Unfractionated heparin), Nitroglycerin (sublingual or parenteral), Beta blocker, Fibrinolytic therapy	No	Seldom	Often	Often	I sometimes get positive and negative feedbacks.	Yes	Yes	Personal experience of emergency specialist , Current guidelines	Personal experience of emergency specialist , Hospital policy and cardiology department's recommendations	Yes	>3 times	Yes
2015-06-04 16:12:31	3	3	>70 patients	Yes, it is performed on a 7/24 basis.	Primary coronary angiography is available at our hospital.	0-120 minutes	10-30 minutes	Oxygen (when SpO2 <%90), Acetyl salicylic acid (ASA), Clopidogrel, Standard heparin (Unfractionated heparin), Nitroglycerin (sublingual or parenteral), H2 receptor blocker (Ranitidine etc.)	Seldom	Never	Yes	Seldom	I get positive feedback. My treatment approaches are supported by cardiology Department	No	Yes	Current guidelines	Current guidelines	Seldom	1-3 times	Yes
2015-06-04 16:13:13	2	5	>70 patients	Yes, it is performed on a 7/24 basis.	Primary coronary angiography is available at our hospital.	120-240 minutes	<10 minutes	Oxygen (when SpO2 <%90), Acetyl salicylic acid (ASA), Clopidogrel, Standard heparin (Unfractionated heparin)	Yes	Never	Yes	Yes	I get positive feedback. My treatment approaches are supported by cardiology Department	Yes	Often.	Current studies and expert consensuses	Hospital policy and cardiology department's recommendations	No	1-3 times	Seldom
2015-06-04 16:14:47	4	6	>70 patients	No, it is not performed at all.	Fibrinolytic therapy in emergency department followed by referral for coronary angioplasty	120-240 minutes	10-30 minutes	Oxygen (when SpO2 <%90), Acetyl salicylic acid (ASA), Clopidogrel, Enoxaparin (low molecular weight heparin)	Seldom	Never	Often	Yes	I get positive feedback. My treatment approaches are supported by cardiology Department	Yes	Yes	Personal experience of emergency specialist , Hospital policy and cardiology department's recommendations	Personal experience of emergency specialist , Hospital policy and cardiology department's recommendations	No	None	No/I do not attend scientific meetings.
2015-06-04 16:22:19	16	1	>70 patients	Yes, it is performed on a 7/24 basis.	Primary coronary angiography is available at our hospital.	120-240 minutes	10-30 minutes	Oxygen (when SpO2 <%90), Acetyl salicylic acid (ASA), Clopidogrel, Ticagrelor, Nitroglycerin (sublingual or parenteral), Morphine sulphate, Beta blocker	Often	Seldom	Yes	Yes	I get positive feedback. My treatment approaches are supported by cardiology Department	No	Yes	Personal experience of emergency specialist , Current guidelines, Hospital policy and cardiology department's recommendations	Personal experience of emergency specialist , Current guidelines, Hospital policy and cardiology department's recommendations	Yes	>3 times	Yes
2015-06-04 17:03:16	10	5	<36 patients	Yes, it is performed on a 7/24 basis.	Primary coronary angiography is available at our hospital.	120-240 minutes	10-30 minutes	Oxygen (when SpO2 <%90), Acetyl salicylic acid (ASA), Clopidogrel, Ticagrelor, Prasugrel, Standard heparin (Unfractionated heparin), Enoxaparin (low molecular weight heparin), Nitroglycerin (sublingual or parenteral), Morphine sulphate, Beta blocker	Yes	Never	Yes	Yes	I get positive feedback. My treatment approaches are supported by cardiology Department	Seldom	Seldom	Current studies and expert consensuses	Current studies and expert consensuses, Hospital policy and cardiology department's recommendations	Yes	1-3 times	Seldom
2015-06-04 17:29:09	6	5	>70 patients	No, it is not performed at all.	Referral to a center with coronary intervention capabilities	0-120 minutes	10-30 minutes	Acetyl salicylic acid (ASA), Clopidogrel, Enoxaparin (low molecular weight heparin), Nitroglycerin (sublingual or parenteral)	No	Never	Yes	Yes	I get positive feedback. My treatment approaches are supported by cardiology Department	Yes	Yes	Current guidelines	Personal experience of emergency specialist	Yes	>3 times	Yes
2015-06-04 17:57:40	2	5	>70 patients	No, it is not performed at all.	Referral to a center with coronary intervention capabilities	240-720 minutes	10-30 minutes	Oxygen (when SpO2 <%90), Acetyl salicylic acid (ASA), Clopidogrel, Enoxaparin (low molecular weight heparin), Nitroglycerin (sublingual or parenteral), Morphine sulphate	Yes	Seldom	Yes	Yes	I get positive feedback. My treatment approaches are supported by cardiology Department	Seldom	Yes	Current studies and expert consensuses	Current studies and expert consensuses	Seldom	1-3 times	Yes
2015-06-04 18:00:15	2	4	>70 patients	Yes, it is performed on a 7/24 basis.	Primary coronary angiography is available at our hospital.	120-240 minutes	10-30 minutes	Oxygen (when SpO2 <%90), Acetyl salicylic acid (ASA), Clopidogrel, Ticagrelor, Standard heparin (Unfractionated heparin), Enoxaparin (low molecular weight heparin), Proton pump inhibitor (PPI: Pantoprazole, omeprazole etc.), Morphine sulphate	Seldom	Seldom	Yes	Seldom	I get positive feedback. My treatment approaches are supported by cardiology Department	Yes	Seldom	Current studies and expert consensuses	Current studies and expert consensuses, Hospital policy and cardiology department's recommendations	No	1-3 times	No/I do not attend scientific meetings.
2015-06-04 19:16:54	1	4	>70 patients	Yes, it is performed on a 7/24 basis.	Primary coronary angiography is available at our hospital.	0-120 minutes	31-90 minutes	Oxygen (when SpO2 <%90), Acetyl salicylic acid (ASA), Clopidogrel	Seldom	Often	No	Yes	I get positive feedback. My treatment approaches are supported by cardiology Department	Yes	Yes	Personal experience of emergency specialist , Current guidelines, Hospital policy and cardiology department's recommendations	Current guidelines	No	1-3 times	Yes
2015-06-04 20:53:38	6	4	>70 patients	Yes, it is performed on a 7/24 basis.	Primary coronary angiography is available at our hospital.	0-120 minutes	<10 minutes	Oxygen (when SpO2 <%90), Acetyl salicylic acid (ASA), Enoxaparin (low molecular weight heparin), Nitroglycerin (sublingual or parenteral), Morphine sulphate, Beta blocker	Seldom	Seldom	No	Often	I sometimes get positive and negative feedbacks.	No	Yes	Current guidelines	Current guidelines	Yes	1-3 times	Seldom
2015-06-04 21:16:05	1	3	>70 patients	No, it is not performed at all.	Referral to a center with coronary intervention capabilities	120-240 minutes	10-30 minutes	Oxygen (when SpO2 <%90), Acetyl salicylic acid (ASA), Clopidogrel, Standard heparin (Unfractionated heparin), Nitroglycerin (sublingual or parenteral), Morphine sulphate	No	Never	Yes	Yes	I get positive feedback. My treatment approaches are supported by cardiology Department	Seldom	Often.	Personal experience of emergency specialist , Current guidelines, Hospital policy and cardiology department's recommendations	Personal experience of emergency specialist , Current guidelines	No	1-3 times	Seldom
2015-06-04 21:36:21	1	7	>70 patients	No, it is not performed at all.	Referral to a center with coronary intervention capabilities	240-720 minutes	<10 minutes	Oxygen (when SpO2 <%90), Acetyl salicylic acid (ASA), Clopidogrel, Standard heparin (Unfractionated heparin), Enoxaparin (low molecular weight heparin), Nitroglycerin (sublingual or parenteral), Morphine sulphate, Beta blocker, Statins	No	Never	Yes	Yes	I get positive feedback. My treatment approaches are supported by cardiology Department	No	Yes	Current guidelines	Current guidelines	No	None	Seldom
2015-06-05 10:02:44	10	6	>70 patients	Yes, it is performed on a 7/24 basis.	Primary coronary angiography is available at our hospital.	0-120 minutes	<10 minutes	Oxygen (when SpO2 <%90), Acetyl salicylic acid (ASA), Clopidogrel, Standard heparin (Unfractionated heparin), Nitroglycerin (sublingual or parenteral), Morphine sulphate, Beta blocker	Seldom	Never	Yes	Often	I get positive feedback. My treatment approaches are supported by cardiology Department	Yes	Yes	Current guidelines	Current guidelines	Seldom	1-3 times	Often
2015-06-05 10:13:34	12	4	>70 patients	Yes, it is performed on a 7/24 basis.	Primary coronary angiography is available at our hospital.	0-120 minutes	10-30 minutes	Oxygen (when SpO2 <%90), Acetyl salicylic acid (ASA), Clopidogrel, Enoxaparin (low molecular weight heparin)	Often	Seldom	Yes	No	I get positive feedback. My treatment approaches are supported by cardiology Department	Often.	Seldom	Current guidelines	Hospital policy and cardiology department's recommendations	No	None	No/I do not attend scientific meetings.
2015-06-05 10:17:01	10	4	>70 patients	Yes, it is performed on a 7/24 basis.	Primary coronary angiography is available at our hospital.	120-240 minutes	<10 minutes	Acetyl salicylic acid (ASA), Clopidogrel, Ticagrelor, Prasugrel, Enoxaparin (low molecular weight heparin), Beta blocker	No	Seldom	Yes	Often	I get positive feedback. My treatment approaches are supported by cardiology Department	Seldom	Yes	Current guidelines	Personal experience of emergency specialist , Current guidelines	Often	>3 times	Yes
2015-06-05 10:25:28	3	1	>70 patients	No, it is not performed at all.	Referral to a center with coronary intervention capabilities	0-120 minutes	<10 minutes	Oxygen (when SpO2 <%90), Acetyl salicylic acid (ASA), Clopidogrel, Ticagrelor, Prasugrel, Proton pump inhibitor (PPI: Pantoprazole, omeprazole etc.), Morphine sulphate, Beta blocker, ACE inhibitors, Statins	Seldom	Never	Often	Yes	I get positive feedback. My treatment approaches are supported by cardiology Department	Yes	No Hekimlerin tecrübesinden ziyade hastayı yönetim tarzı önemlidir.	Current guidelines	Current guidelines	Seldom	1-3 times	Yes
2015-06-05 10:26:41	7	4	>70 patients	Yes, it is performed on a 7/24 basis.	Primary coronary angiography is available at our hospital.	0-120 minutes	10-30 minutes	Oxygen (when SpO2 <%90), Acetyl salicylic acid (ASA), Clopidogrel, Enoxaparin (low molecular weight heparin), Nitroglycerin (sublingual or parenteral)	Yes	Seldom	Yes	Yes	I get positive feedback. My treatment approaches are supported by cardiology Department	Seldom	Seldom	Personal experience of emergency specialist , Current guidelines	Personal experience of emergency specialist , Current guidelines	Yes	>3 times	Seldom
2015-06-05 10:27:12	4	1	>70 patients	No, it is not performed at all.	Referral to a center with coronary intervention capabilities	0-120 minutes	31-90 minutes	Oxygen (when SpO2 <%90), Acetyl salicylic acid (ASA), Clopidogrel, Standard heparin (Unfractionated heparin), Nitroglycerin (sublingual or parenteral)	No	Seldom	Seldom	Often	There is no cardiology expert at our hospital and I am the only caring phyaician for STEMI	Seldom	Often.	Current guidelines, Current studies and expert consensuses	Personal experience of emergency specialist , Current guidelines, Current studies and expert consensuses	Seldom	>3 times	Often
2015-06-05 10:35:57	12	4	<36 patients	No, it is not performed at all.	Referral to a center with coronary intervention capabilities	120-240 minutes	10-30 minutes	Oxygen (when SpO2 <%90), Acetyl salicylic acid (ASA), Clopidogrel, Standard heparin (Unfractionated heparin), Nitroglycerin (sublingual or parenteral), Morphine sulphate	Yes	Never	Yes	Often	I get positive feedback. My treatment approaches are supported by cardiology Department	Seldom	Often.	Current guidelines	Personal experience of emergency specialist , Hospital policy and cardiology department's recommendations	No	1-3 times	Often
2015-06-05 10:38:48	1	1	>70 patients	Yes, it is performed on a 7/24 basis.	Primary coronary angiography is available at our hospital.	0-120 minutes	<10 minutes	Oxygen (when SpO2 <%90), Acetyl salicylic acid (ASA), Clopidogrel, Standard heparin (Unfractionated heparin), Enoxaparin (low molecular weight heparin), Nitroglycerin (sublingual or parenteral), Proton pump inhibitor (PPI: Pantoprazole, omeprazole etc.), Morphine sulphate, Beta blocker	No	Never	Yes	Seldom	I get positive feedback. My treatment approaches are supported by cardiology Department	No	Yes	Current guidelines	Current guidelines	Seldom	>3 times	Yes
2015-06-05 10:40:46	10	1	>70 patients	No, it is not performed at all.	Referral to a center with coronary intervention capabilities	0-120 minutes	10-30 minutes	Oxygen (when SpO2 <%90), Acetyl salicylic acid (ASA), Clopidogrel, Standard heparin (Unfractionated heparin)	Often	Never	Often	No	I get positive feedback. My treatment approaches are supported by cardiology Department	Often.	Often.	Current studies and expert consensuses	Current studies and expert consensuses	Often	1-3 times	Often
2015-06-05 11:21:34	9	1	>70 patients	Yes, it is performed on a 7/24 basis.	Primary coronary angiography is available at our hospital.	120-240 minutes	10-30 minutes	Oxygen (when SpO2 <%90), Acetyl salicylic acid (ASA), Clopidogrel, Ticagrelor, Prasugrel, Standard heparin (Unfractionated heparin), Enoxaparin (low molecular weight heparin), Nitroglycerin (sublingual or parenteral), Proton pump inhibitor (PPI: Pantoprazole, omeprazole etc.), H2 receptor blocker (Ranitidine etc.), Morphine sulphate, Beta blocker	Often	Seldom	Often	Often	I get positive feedback. My treatment approaches are supported by cardiology Department	Yes	Seldom	Personal experience of emergency specialist , Current guidelines, Current studies and expert consensuses, Hospital policy and cardiology department's recommendations	Personal experience of emergency specialist , Current guidelines, Current studies and expert consensuses, Hospital policy and cardiology department's recommendations	Yes	>3 times	Yes
2015-06-05 11:27:36	10	5	>70 patients	Yes, it is performed on a 7/24 basis.	Primary coronary angiography is available at our hospital.	120-240 minutes	10-30 minutes	Oxygen (when SpO2 <%90), Acetyl salicylic acid (ASA), Clopidogrel, Ticagrelor, Standard heparin (Unfractionated heparin), Enoxaparin (low molecular weight heparin), Nitroglycerin (sublingual or parenteral), H2 receptor blocker (Ranitidine etc.), Morphine sulphate, Beta blocker, ACE inhibitors	No	Never	Yes	Yes	I sometimes get positive and negative feedbacks.	Yes	Yes	Current guidelines	Current guidelines	Yes	1-3 times	Yes
2015-06-05 11:40:02	1	4	>70 patients	Yes, it is performed on a 7/24 basis.	Primary coronary angiography is available at our hospital.	0-120 minutes	<10 minutes	Oxygen (when SpO2 <%90), Acetyl salicylic acid (ASA), Clopidogrel, Enoxaparin (low molecular weight heparin), Nitroglycerin (sublingual or parenteral), Proton pump inhibitor (PPI: Pantoprazole, omeprazole etc.), H2 receptor blocker (Ranitidine etc.), Morphine sulphate, Beta blocker, ACE inhibitors	Yes	Never	Yes	Yes	I get positive feedback. My treatment approaches are supported by cardiology Department	Seldom	Yes	Personal experience of emergency specialist , Current guidelines, Current studies and expert consensuses, Hospital policy and cardiology department's recommendations	Personal experience of emergency specialist , Current guidelines, Current studies and expert consensuses, Hospital policy and cardiology department's recommendations	Seldom	1-3 times	Yes
2015-06-05 11:43:11	1	7	>70 patients	No, it is not performed at all.	Referral to a center with coronary intervention capabilities	240-720 minutes	10-30 minutes	Oxygen (when SpO2 <%90), Acetyl salicylic acid (ASA), Clopidogrel, Enoxaparin (low molecular weight heparin), Nitroglycerin (sublingual or parenteral), Proton pump inhibitor (PPI: Pantoprazole, omeprazole etc.), H2 receptor blocker (Ranitidine etc.), Morphine sulphate, Beta blocker	Yes	Seldom	Yes	Yes	I get positive feedback. My treatment approaches are supported by cardiology Department	Yes	Yes	Personal experience of emergency specialist	Personal experience of emergency specialist , Hospital policy and cardiology department's recommendations	No	1-3 times	Yes
2015-06-05 11:49:18	14	2	>70 patients	No, it is not performed at all.	Referral to a center with coronary intervention capabilities	0-120 minutes	10-30 minutes	Oxygen (when SpO2 <%90), Acetyl salicylic acid (ASA), Ticagrelor, Enoxaparin (low molecular weight heparin), Nitroglycerin (sublingual or parenteral), Morphine sulphate, Beta blocker	No	Never	Yes	Yes	I get positive feedback. My treatment approaches are supported by cardiology Department	No	Yes	Current studies and expert consensuses	Current guidelines	Yes	1-3 times	Seldom
2015-06-05 12:09:55	13	2	>70 patients	Yes, it is performed on a 7/24 basis.	Primary coronary angiography is available at our hospital.	0-120 minutes	10-30 minutes	Oxygen (when SpO2 <%90), Acetyl salicylic acid (ASA), Clopidogrel, Ticagrelor, Prasugrel, Enoxaparin (low molecular weight heparin), Nitroglycerin (sublingual or parenteral), Morphine sulphate, Fibrinolytic therapy	Yes	Seldom	Often	Yes	I get positive feedback. My treatment approaches are supported by cardiology Department	Seldom	Yes	Personal experience of emergency specialist , Current guidelines, Hospital policy and cardiology department's recommendations	Personal experience of emergency specialist , Current guidelines, Hospital policy and cardiology department's recommendations	Yes	1-3 times	Seldom
2015-06-05 13:01:50	13	3	>70 patients	Yes, it is performed on a 7/24 basis.	Primary coronary angiography is available at our hospital.	0-120 minutes	<10 minutes	Oxygen (when SpO2 <%90), Acetyl salicylic acid (ASA), Clopidogrel, Ticagrelor, Nitroglycerin (sublingual or parenteral), Morphine sulphate	Yes	Never	Yes	Yes	I get positive feedback. My treatment approaches are supported by cardiology Department	No	No Hekimlerin tecrübesinden ziyade hastayı yönetim tarzı önemlidir.	Personal experience of emergency specialist , Current guidelines, Current studies and expert consensuses, Hospital policy and cardiology department's recommendations	Personal experience of emergency specialist , Current guidelines, Current studies and expert consensuses, Hospital policy and cardiology department's recommendations	Yes	1-3 times	Often
2015-06-05 13:20:08	7	1	>70 patients	Yes, it is performed on a 7/24 basis.	Primary coronary angiography is available at our hospital.	120-240 minutes	10-30 minutes	Oxygen (when SpO2 <%90), Acetyl salicylic acid (ASA), Clopidogrel, Prasugrel, Nitroglycerin (sublingual or parenteral)	Seldom	Never	Yes	Yes	I get positive feedback. My treatment approaches are supported by cardiology Department	No	No Hekimlerin tecrübesinden ziyade hastayı yönetim tarzı önemlidir.	Personal experience of emergency specialist , Current guidelines	Current guidelines	Yes	1-3 times	Often
2015-06-05 13:38:32	10	5	>70 patients	Yes, it is performed on a 7/24 basis.	Primary coronary angiography is available at our hospital.	0-120 minutes	10-30 minutes	Oxygen (when SpO2 <%90), Acetyl salicylic acid (ASA), Clopidogrel, Enoxaparin (low molecular weight heparin), Nitroglycerin (sublingual or parenteral), Morphine sulphate, Beta blocker	Often	Seldom	Yes	Yes	I get positive feedback. My treatment approaches are supported by cardiology Department	Seldom	Yes	Personal experience of emergency specialist , Current guidelines	Personal experience of emergency specialist , Current guidelines	Yes	1-3 times	Yes
2015-06-05 14:09:38	16	2	>70 patients	No, it is only performed during working hours.	Fibrinolytic therapy	0-120 minutes	<10 minutes	Oxygen (when SpO2 <%90), Acetyl salicylic acid (ASA), Clopidogrel, Enoxaparin (low molecular weight heparin), Nitroglycerin (sublingual or parenteral), Beta blocker, ACE inhibitors, Statins, Fibrinolytic therapy	Yes	Seldom	Yes	Yes	I get positive feedback. My treatment approaches are supported by cardiology Department	No	No Hekimlerin tecrübesinden ziyade hastayı yönetim tarzı önemlidir.	Current guidelines	Current guidelines	Yes	>3 times	Yes
2015-06-05 14:17:58	8	2	>70 patients	No, it is only performed during working hours.	Referral to a center with coronary intervention capabilities	0-120 minutes	<10 minutes	Oxygen (when SpO2 <%90), Acetyl salicylic acid (ASA), Clopidogrel, Ticagrelor, Enoxaparin (low molecular weight heparin), Nitroglycerin (sublingual or parenteral), Morphine sulphate, Statins, Fibrinolytic therapy	Yes	Never	Often	Yes	I get positive feedback. My treatment approaches are supported by cardiology Department	Seldom	Yes	Current guidelines	Current guidelines, Hospital policy and cardiology department's recommendations	Yes	>3 times	Yes
2015-06-05 17:21:12	12	5	>70 patients	Yes, it is performed on a 7/24 basis.	Primary coronary angiography is available at our hospital.	0-120 minutes	<10 minutes	Oxygen (when SpO2 <%90), Acetyl salicylic acid (ASA), Clopidogrel, Ticagrelor, Enoxaparin (low molecular weight heparin), Nitroglycerin (sublingual or parenteral), Morphine sulphate, Beta blocker, ACE inhibitors	Seldom	Never	Yes	Yes	I get positive feedback. My treatment approaches are supported by cardiology Department	Seldom	Yes	Personal experience of emergency specialist , Current guidelines, Current studies and expert consensuses, Hospital policy and cardiology department's recommendations	Current guidelines, Hospital policy and cardiology department's recommendations	Yes	1-3 times	Often
2015-06-05 17:22:30	5	2	>70 patients	Yes, it is performed on a 7/24 basis.	Primary coronary angiography is available at our hospital.	0-120 minutes	<10 minutes	Oxygen (when SpO2 <%90), Acetyl salicylic acid (ASA), Clopidogrel, Enoxaparin (low molecular weight heparin)	Seldom	Seldom	Yes	Often	I get positive feedback. My treatment approaches are supported by cardiology Department	Seldom	Yes	Personal experience of emergency specialist	Personal experience of emergency specialist , Current guidelines, Hospital policy and cardiology department's recommendations	Seldom	1-3 times	Seldom
2015-06-05 18:24:05	3	1	>70 patients	Yes, it is performed on a 7/24 basis.	Primary coronary angiography is available at our hospital.	0-120 minutes	31-90 minutes	Oxygen (when SpO2 <%90), Acetyl salicylic acid (ASA), Prasugrel, Enoxaparin (low molecular weight heparin), Nitroglycerin (sublingual or parenteral)	No	Seldom	Yes	Yes	I get positive feedback. My treatment approaches are supported by cardiology Department	Yes	Seldom	Current guidelines	Current guidelines	Seldom	>3 times	Yes
2015-06-05 19:42:30	11	4	36-70 patients	Yes, it is performed on a 7/24 basis.	Primary coronary angiography is available at our hospital.	0-120 minutes	<10 minutes	Oxygen (when SpO2 <%90), Acetyl salicylic acid (ASA), Clopidogrel, Standard heparin (Unfractionated heparin), Nitroglycerin (sublingual or parenteral), Beta blocker	No	Seldom	Yes	Yes	I get positive feedback. My treatment approaches are supported by cardiology Department	Yes	Yes	Personal experience of emergency specialist , Current guidelines	Current guidelines	Yes	1-3 times	Yes
2015-06-05 19:42:58	11	4	36-70 patients	Yes, it is performed on a 7/24 basis.	Primary coronary angiography is available at our hospital.	0-120 minutes	<10 minutes	Oxygen (when SpO2 <%90), Acetyl salicylic acid (ASA), Clopidogrel, Standard heparin (Unfractionated heparin), Nitroglycerin (sublingual or parenteral), Beta blocker	No	Seldom	Yes	Yes	I get positive feedback. My treatment approaches are supported by cardiology Department	Yes	Yes	Personal experience of emergency specialist , Current guidelines	Current guidelines	Yes	1-3 times	Yes
2015-06-05 20:46:46	4	4	>70 patients	No, it is not performed at all.	Referral to a center with coronary intervention capabilities	120-240 minutes	10-30 minutes	Oxygen (when SpO2 <%90), Acetyl salicylic acid (ASA), Clopidogrel, Enoxaparin (low molecular weight heparin), Nitroglycerin (sublingual or parenteral)	No	Never	Yes	Yes	I sometimes get positive and negative feedbacks.	Often.	Yes	Personal experience of emergency specialist , Current guidelines	Personal experience of emergency specialist , Current guidelines	No	1-3 times	Seldom
2015-06-06 16:55:11	5	1	>70 patients	Yes, it is performed on a 7/24 basis.	Primary coronary angiography is available at our hospital.	120-240 minutes	10-30 minutes	Oxygen (when SpO2 <%90), Acetyl salicylic acid (ASA), Clopidogrel, Nitroglycerin (sublingual or parenteral)	Seldom	Never	No	Yes	I sometimes get positive and negative feedbacks.	Yes	Yes	Personal experience of emergency specialist	Personal experience of emergency specialist , Current guidelines	Often	1-3 times	Seldom
2015-06-06 22:50:15	11	3	>70 patients	Yes, it is performed on a 7/24 basis.	Primary coronary angiography is available at our hospital.	0-120 minutes	<10 minutes	Oxygen (when SpO2 <%90), Acetyl salicylic acid (ASA), Prasugrel, Standard heparin (Unfractionated heparin), Nitroglycerin (sublingual or parenteral), Morphine sulphate, Beta blocker	Seldom	Never	Yes	Often	I get positive feedback. My treatment approaches are supported by cardiology Department	No	Often.	Current guidelines	Current guidelines	Yes	1-3 times	Often
2015-06-07 23:00:01	1	7	36-70 patients	No, it is not performed at all.	Referral to a center with coronary intervention capabilities	0-120 minutes	10-30 minutes	Oxygen (when SpO2 <%90), Acetyl salicylic acid (ASA), Clopidogrel, Standard heparin (Unfractionated heparin), Enoxaparin (low molecular weight heparin), Nitroglycerin (sublingual or parenteral), Proton pump inhibitor (PPI: Pantoprazole, omeprazole etc.), H2 receptor blocker (Ranitidine etc.), Morphine sulphate	Yes	Always	Yes	Often	I get positive feedback. My treatment approaches are supported by cardiology Department	Yes	Yes	Personal experience of emergency specialist , Current guidelines, Current studies and expert consensuses, Hospital policy and cardiology department's recommendations	Personal experience of emergency specialist , Current guidelines, Current studies and expert consensuses, Hospital policy and cardiology department's recommendations	Seldom	1-3 times	Seldom
2015-06-08 10:06:34	10	2	>70 patients	Yes, it is performed on a 7/24 basis.	Primary coronary angiography is available at our hospital.	120-240 minutes	<10 minutes	Oxygen (when SpO2 <%90), Acetyl salicylic acid (ASA), Clopidogrel, Standard heparin (Unfractionated heparin), Enoxaparin (low molecular weight heparin), Nitroglycerin (sublingual or parenteral), Morphine sulphate, Beta blocker	No	Seldom	Yes	Yes	I get positive feedback. My treatment approaches are supported by cardiology Department	No	Often.	Current guidelines, Hospital policy and cardiology department's recommendations	Personal experience of emergency specialist , Current guidelines, Hospital policy and cardiology department's recommendations	No	1-3 times	Yes
2015-06-08 10:07:48	15	4	>70 patients	Yes, it is performed on a 7/24 basis.	Primary coronary angiography is available at our hospital.	0-120 minutes	10-30 minutes	Oxygen (when SpO2 <%90), Acetyl salicylic acid (ASA), Clopidogrel, Standard heparin (Unfractionated heparin), Nitroglycerin (sublingual or parenteral), Beta blocker	No	Never	Yes	Yes	I sometimes get positive and negative feedbacks.	Often.	Yes	Current guidelines, Hospital policy and cardiology department's recommendations	Personal experience of emergency specialist , Current guidelines, Hospital policy and cardiology department's recommendations	Yes	1-3 times	Yes
2015-06-09 09:40:22	2	5	>70 patients	No, it is not performed at all.	Referral to a center with coronary intervention capabilities	240-720 minutes	<10 minutes	Oxygen (when SpO2 <%90), Acetyl salicylic acid (ASA), Clopidogrel, Standard heparin (Unfractionated heparin), Enoxaparin (low molecular weight heparin), Morphine sulphate	Seldom	Never	Often	Seldom	I get positive feedback. My treatment approaches are supported by cardiology Department	Yes	Yes	Personal experience of emergency specialist , Current guidelines, Hospital policy and cardiology department's recommendations	Personal experience of emergency specialist , Current guidelines, Hospital policy and cardiology department's recommendations	Seldom	None	No/I do not attend scientific meetings.
2015-06-09 09:58:11	11	1	>70 patients	Yes, it is performed on a 7/24 basis.	Primary coronary angiography is available at our hospital.	0-120 minutes	<10 minutes	Oxygen (when SpO2 <%90), Acetyl salicylic acid (ASA), Clopidogrel, Enoxaparin (low molecular weight heparin), Nitroglycerin (sublingual or parenteral), Morphine sulphate, Beta blocker, Fibrinolytic therapy	Often	Seldom	Often	Often	I get positive feedback. My treatment approaches are supported by cardiology Department	Often.	Yes	Current guidelines	Current guidelines	Often	1-3 times	Yes
2015-06-09 10:53:14	14	4	36-70 patients	Yes, it is performed on a 7/24 basis.	Primary coronary angiography is available at our hospital.	120-240 minutes	10-30 minutes	Oxygen (when SpO2 <%90), Acetyl salicylic acid (ASA), Prasugrel, Standard heparin (Unfractionated heparin), Nitroglycerin (sublingual or parenteral), Proton pump inhibitor (PPI: Pantoprazole, omeprazole etc.), Morphine sulphate, Beta blocker, ACE inhibitors, Fibrinolytic therapy	Often	Often	Often	Often	I get positive feedback. My treatment approaches are supported by cardiology Department	Seldom	No Hekimlerin tecrübesinden ziyade hastayı yönetim tarzı önemlidir.	Current guidelines, Hospital policy and cardiology department's recommendations	Current guidelines, Hospital policy and cardiology department's recommendations	Yes	1-3 times	Often
2015-06-09 14:35:28	2	4	36-70 patients	No, it is not performed at all.	Referral to a center with coronary intervention capabilities	0-120 minutes	<10 minutes	Oxygen (when SpO2 <%90), Acetyl salicylic acid (ASA), Enoxaparin (low molecular weight heparin)	Seldom	Never	No	No	There is no cardiology expert at our hospital and I am the only caring phyaician for STEMI	No	Often.	Personal experience of emergency specialist , Hospital policy and cardiology department's recommendations	Personal experience of emergency specialist , Current guidelines	No	None	No/I do not attend scientific meetings.
2015-06-09 15:52:31	12	4	>70 patients	Yes, it is performed on a 7/24 basis.	Primary coronary angiography is available at our hospital.	0-120 minutes	10-30 minutes	Oxygen (when SpO2 <%90), Acetyl salicylic acid (ASA), Clopidogrel, Standard heparin (Unfractionated heparin), Beta blocker	No	Never	Yes	Yes	I get positive feedback. My treatment approaches are supported by cardiology Department	No	Yes	Current guidelines	Current guidelines	Yes	>3 times	Yes
2015-06-09 16:30:46	4	4	>70 patients	No, it is not performed at all.	Fibrinolytic therapy in emergency department followed by referral for coronary angioplasty	0-120 minutes	10-30 minutes	Oxygen (when SpO2 <%90), Acetyl salicylic acid (ASA), Clopidogrel, Enoxaparin (low molecular weight heparin), Beta blocker, Fibrinolytic therapy	Often	Seldom	Often	Yes	I get positive feedback. My treatment approaches are supported by cardiology Department	Often.	Yes	Current guidelines	Hospital policy and cardiology department's recommendations	Seldom	1-3 times	Yes
2015-06-09 19:23:37	9	4	>70 patients	No, it is not performed at all.	Referral to a center with coronary intervention capabilities	240-720 minutes	31-90 minutes	Oxygen (when SpO2 <%90), Acetyl salicylic acid (ASA), Clopidogrel, Ticagrelor, Enoxaparin (low molecular weight heparin), Nitroglycerin (sublingual or parenteral)	No	Seldom	No	Often	There is no cardiology expert at our hospital and I am the only caring phyaician for STEMI	Seldom	Often.	Current guidelines	Current guidelines	Yes	1-3 times	Often
2015-06-09 20:59:53	6	4	>70 patients	No, it is not performed at all.	Fibrinolytic therapy in emergency department followed by referral for coronary angioplasty	0-120 minutes	10-30 minutes	Oxygen (when SpO2 <%90), Acetyl salicylic acid (ASA), Clopidogrel, Enoxaparin (low molecular weight heparin)	Yes	Never	Yes	Yes	I get positive feedback. My treatment approaches are supported by cardiology Department	Yes	Often.	Current guidelines	Personal experience of emergency specialist	Seldom	1-3 times	Often
2015-06-09 21:10:45	11	3	>70 patients	Yes, it is performed on a 7/24 basis.	Primary coronary angiography is available at our hospital.	0-120 minutes	10-30 minutes	Oxygen (when SpO2 <%90), Acetyl salicylic acid (ASA), Clopidogrel, Ticagrelor, Standard heparin (Unfractionated heparin), Nitroglycerin (sublingual or parenteral), Morphine sulphate	No	Never	Yes	Yes	I get positive feedback. My treatment approaches are supported by cardiology Department	No	Yes	Current guidelines	Current guidelines	Yes	1-3 times	Yes
2015-06-09 21:11:01	11	3	>70 patients	Yes, it is performed on a 7/24 basis.	Primary coronary angiography is available at our hospital.	0-120 minutes	10-30 minutes	Oxygen (when SpO2 <%90), Acetyl salicylic acid (ASA), Clopidogrel, Ticagrelor, Standard heparin (Unfractionated heparin), Nitroglycerin (sublingual or parenteral), Morphine sulphate	No	Never	Yes	Yes	I get positive feedback. My treatment approaches are supported by cardiology Department	No	Yes	Current guidelines	Current guidelines	Yes	1-3 times	Yes
2015-06-10 09:00:53	3	1	>70 patients	Yes, it is performed on a 7/24 basis.	Primary coronary angiography is available at our hospital.	0-120 minutes	<10 minutes	Oxygen (when SpO2 <%90), Acetyl salicylic acid (ASA), Clopidogrel, Enoxaparin (low molecular weight heparin), H2 receptor blocker (Ranitidine etc.), Morphine sulphate, Beta blocker, Fibrinolytic therapy	Seldom	Seldom	Yes	Yes	I get positive feedback. My treatment approaches are supported by cardiology Department	Seldom	Often.	Personal experience of emergency specialist	Personal experience of emergency specialist , Current guidelines, Hospital policy and cardiology department's recommendations	Yes	>3 times	Yes
2015-06-11 11:20:59	15	4	>70 patients	Yes, it is performed on a 7/24 basis.	Primary coronary angiography is available at our hospital.	0-120 minutes	10-30 minutes	Oxygen (when SpO2 <%90), Acetyl salicylic acid (ASA), Ticagrelor, Enoxaparin (low molecular weight heparin), Nitroglycerin (sublingual or parenteral), Morphine sulphate, Beta blocker	No	Seldom	Yes	Yes	I get positive feedback. My treatment approaches are supported by cardiology Department	Seldom	Yes	Current guidelines	Current guidelines	No	1-3 times	Yes
2015-06-11 13:24:06	1	1	>70 patients	No, it is not performed at all.	Referral to a center with coronary intervention capabilities	120-240 minutes	31-90 minutes	Oxygen (when SpO2 <%90), Acetyl salicylic acid (ASA), Clopidogrel, Prasugrel, Enoxaparin (low molecular weight heparin), Nitroglycerin (sublingual or parenteral), Beta blocker, ACE inhibitors	Seldom	Seldom	Often	Often	There is no cardiology expert at our hospital and I am the only caring phyaician for STEMI	Yes	Often.	Personal experience of emergency specialist , Current studies and expert consensuses	Personal experience of emergency specialist , Current studies and expert consensuses	Seldom	1-3 times	Yes
2015-06-11 13:33:07	1	4	>70 patients	Yes, it is performed on a 7/24 basis.	Primary coronary angiography is available at our hospital.	0-120 minutes	<10 minutes	Oxygen (when SpO2 <%90), Acetyl salicylic acid (ASA), Clopidogrel, Ticagrelor, Standard heparin (Unfractionated heparin), Morphine sulphate, Beta blocker	Seldom	Seldom	Yes	Often	I get positive feedback. My treatment approaches are supported by cardiology Department	Yes	Yes	Hospital policy and cardiology department's recommendations	Personal experience of emergency specialist , Hospital policy and cardiology department's recommendations	Seldom	1-3 times	Yes
2015-06-11 16:26:02	10	4	>70 patients	Yes, it is performed on a 7/24 basis.	Primary coronary angiography is available at our hospital.	120-240 minutes	10-30 minutes	Oxygen (when SpO2 <%90), Acetyl salicylic acid (ASA), Clopidogrel, Ticagrelor, Standard heparin (Unfractionated heparin), Enoxaparin (low molecular weight heparin), Nitroglycerin (sublingual or parenteral), Proton pump inhibitor (PPI: Pantoprazole, omeprazole etc.), H2 receptor blocker (Ranitidine etc.), Morphine sulphate, Beta blocker, ACE inhibitors, Statins, Fibrinolytic therapy	Seldom	Seldom	Often	No	I get positive feedback. My treatment approaches are supported by cardiology Department	Yes	Yes	Current guidelines	Current guidelines	Yes	>3 times	Yes
2015-06-11 21:37:16	5	7	>70 patients	No, it is not performed at all.	Referral to a center with coronary intervention capabilities	Above 720 minutes (12 hours)	<10 minutes	Oxygen (when SpO2 <%90), Acetyl salicylic acid (ASA), Clopidogrel, Enoxaparin (low molecular weight heparin), Proton pump inhibitor (PPI: Pantoprazole, omeprazole etc.), Beta blocker, ACE inhibitors, Statins	No	Never	Yes	Seldom	I get positive feedback. My treatment approaches are supported by cardiology Department	Yes	Yes	Personal experience of emergency specialist , Current guidelines	Personal experience of emergency specialist , Current guidelines	No	None	Yes
2015-06-11 23:07:37	15	4	>70 patients	No, it is only performed during working hours.	Fibrinolytic therapy	240-720 minutes	<10 minutes	Oxygen (when SpO2 <%90), Acetyl salicylic acid (ASA), Clopidogrel, Standard heparin (Unfractionated heparin), H2 receptor blocker (Ranitidine etc.), Morphine sulphate	Yes	Seldom	Seldom	Often	I get positive feedback. My treatment approaches are supported by cardiology Department	No	Yes	Personal experience of emergency specialist , Current guidelines, Hospital policy and cardiology department's recommendations	Current guidelines, Hospital policy and cardiology department's recommendations	Yes	>3 times	Seldom
2015-06-12 00:22:52	7	5	>70 patients	Yes, it is performed on a 7/24 basis.	Primary coronary angiography is available at our hospital.	0-120 minutes	<10 minutes	Oxygen (when SpO2 <%90), Acetyl salicylic acid (ASA), Clopidogrel, Standard heparin (Unfractionated heparin), Morphine sulphate	No	Never	Yes	Yes	I get positive feedback. My treatment approaches are supported by cardiology Department	No	No Hekimlerin tecrübesinden ziyade hastayı yönetim tarzı önemlidir.	Current guidelines	Current guidelines	Yes	>3 times	Yes
2015-06-12 10:43:20	5	7	>70 patients	Yes, it is performed on a 7/24 basis.	Primary coronary angiography is available at our hospital.	0-120 minutes	<10 minutes	Oxygen (when SpO2 <%90), Acetyl salicylic acid (ASA), Clopidogrel, Enoxaparin (low molecular weight heparin), H2 receptor blocker (Ranitidine etc.)	No	Never	Yes	Yes	I get positive feedback. My treatment approaches are supported by cardiology Department	Seldom	Yes	Personal experience of emergency specialist	Current guidelines	Yes	1-3 times	Yes
2015-06-12 11:19:11	6	7	>70 patients	Yes, it is performed on a 7/24 basis.	Primary coronary angiography is available at our hospital.	120-240 minutes	10-30 minutes	Oxygen (when SpO2 <%90), Acetyl salicylic acid (ASA), Clopidogrel, Enoxaparin (low molecular weight heparin)	No	Seldom	Often	Yes	I get positive feedback. My treatment approaches are supported by cardiology Department	Seldom	Yes	Personal experience of emergency specialist , Current guidelines	Personal experience of emergency specialist , Current guidelines	Yes	1-3 times	Often
2015-06-12 11:21:22	10	7	>70 patients	Yes, it is performed on a 7/24 basis.	Primary coronary angiography is available at our hospital.	0-120 minutes	10-30 minutes	Oxygen (when SpO2 <%90), Acetyl salicylic acid (ASA), Clopidogrel, Enoxaparin (low molecular weight heparin), Morphine sulphate	No	Never	Yes	Yes	I sometimes get positive and negative feedbacks.	Often.	Yes	Personal experience of emergency specialist , Current guidelines	Personal experience of emergency specialist , Current guidelines	Yes	1-3 times	Seldom
2015-06-12 11:21:23	4	7	>70 patients	Yes, it is performed on a 7/24 basis.	Primary coronary angiography is available at our hospital.	0-120 minutes	10-30 minutes	Oxygen (when SpO2 <%90), Acetyl salicylic acid (ASA), Clopidogrel, Enoxaparin (low molecular weight heparin), Nitroglycerin (sublingual or parenteral), Proton pump inhibitor (PPI: Pantoprazole, omeprazole etc.), Morphine sulphate, Beta blocker	Seldom	Seldom	Yes	Yes	I get positive feedback. My treatment approaches are supported by cardiology Department	No	Seldom	Current guidelines	Current guidelines	Yes	1-3 times	Yes
2015-06-12 11:23:10	6	7	>70 patients	Yes, it is performed on a 7/24 basis.	Primary coronary angiography is available at our hospital.	0-120 minutes	10-30 minutes	Oxygen (when SpO2 <%90), Acetyl salicylic acid (ASA), Clopidogrel, Enoxaparin (low molecular weight heparin), Nitroglycerin (sublingual or parenteral), Proton pump inhibitor (PPI: Pantoprazole, omeprazole etc.), Morphine sulphate, Beta blocker	Seldom	Seldom	Yes	Yes	I get positive feedback. My treatment approaches are supported by cardiology Department	No	Seldom	Current guidelines	Current guidelines	Yes	1-3 times	Yes
2015-06-12 11:23:38	11	7	>70 patients	Yes, it is performed on a 7/24 basis.	Primary coronary angiography is available at our hospital.	0-120 minutes	10-30 minutes	Oxygen (when SpO2 <%90), Acetyl salicylic acid (ASA), Clopidogrel, Standard heparin (Unfractionated heparin), Enoxaparin (low molecular weight heparin), Morphine sulphate	No	Never	Yes	Yes	I sometimes get positive and negative feedbacks.	Often.	Yes	Personal experience of emergency specialist , Current guidelines	Personal experience of emergency specialist , Current guidelines	Yes	1-3 times	Seldom
2015-06-12 13:07:09	8	7	>70 patients	Yes, it is performed on a 7/24 basis.	Primary coronary angiography is available at our hospital.	0-120 minutes	10-30 minutes	Acetyl salicylic acid (ASA), Ticagrelor, Enoxaparin (low molecular weight heparin)	No	Seldom	Yes	Yes	I get positive feedback. My treatment approaches are supported by cardiology Department	Often.	Yes	Personal experience of emergency specialist , Current guidelines, Hospital policy and cardiology department's recommendations	Personal experience of emergency specialist , Current guidelines, Hospital policy and cardiology department's recommendations	Seldom	1-3 times	Yes
2015-06-12 13:13:42	3	2	>70 patients	Yes, it is performed on a 7/24 basis.	Primary coronary angiography is available at our hospital.	0-120 minutes	10-30 minutes	Oxygen (when SpO2 <%90), Acetyl salicylic acid (ASA), Clopidogrel, Morphine sulphate	Seldom	Never	Yes	Seldom	I get positive feedback. My treatment approaches are supported by cardiology Department	Often.	Yes	Current guidelines, Current studies and expert consensuses	Personal experience of emergency specialist , Hospital policy and cardiology department's recommendations	Seldom	1-3 times	Seldom
2015-06-13 08:41:49	10	1	>70 patients	Yes, it is performed on a 7/24 basis.	Primary coronary angiography is available at our hospital.	0-120 minutes	<10 minutes	Oxygen (when SpO2 <%90), Acetyl salicylic acid (ASA), Standard heparin (Unfractionated heparin), Enoxaparin (low molecular weight heparin), Nitroglycerin (sublingual or parenteral), Proton pump inhibitor (PPI: Pantoprazole, omeprazole etc.), H2 receptor blocker (Ranitidine etc.), Morphine sulphate, Beta blocker, ACE inhibitors, Fibrinolytic therapy	Often	Seldom	Yes	Often	I get positive feedback. My treatment approaches are supported by cardiology Department	Yes	Often.	Current guidelines	Current guidelines	Yes	1-3 times	Often
2015-06-13 12:21:35	1	1	>70 patients	No, it is not performed at all.	Referral to a center with coronary intervention capabilities	240-720 minutes	10-30 minutes	Oxygen (when SpO2 <%90), Acetyl salicylic acid (ASA), Clopidogrel, Ticagrelor, Prasugrel, Standard heparin (Unfractionated heparin), Nitroglycerin (sublingual or parenteral), Proton pump inhibitor (PPI: Pantoprazole, omeprazole etc.), Beta blocker, Statins	Yes	Never	Yes	Yes	I get positive feedback. My treatment approaches are supported by cardiology Department	Yes	Yes	Personal experience of emergency specialist	Hospital policy and cardiology department's recommendations	No	None	No/I do not attend scientific meetings.
2015-06-13 16:18:16	5	3	>70 patients	Yes, it is performed on a 7/24 basis.	Primary coronary angiography is available at our hospital.	0-120 minutes	<10 minutes	Oxygen (when SpO2 <%90), Acetyl salicylic acid (ASA), Clopidogrel, Ticagrelor, Prasugrel, Standard heparin (Unfractionated heparin), Enoxaparin (low molecular weight heparin), Nitroglycerin (sublingual or parenteral), Morphine sulphate	No	Never	Yes	Yes	I get positive feedback. My treatment approaches are supported by cardiology Department	Seldom	Seldom	Current guidelines	Current guidelines	Yes	1-3 times	Yes
2015-06-13 21:42:30	2	7	>70 patients	Yes, it is performed on a 7/24 basis.	Primary coronary angiography is available at our hospital.	240-720 minutes	<10 minutes	Oxygen (when SpO2 <%90), Acetyl salicylic acid (ASA), Ticagrelor, Nitroglycerin (sublingual or parenteral), Morphine sulphate	Seldom	Never	Yes	Yes	I get positive feedback. My treatment approaches are supported by cardiology Department	Yes	No Hekimlerin tecrübesinden ziyade hastayı yönetim tarzı önemlidir.	Current guidelines, Current studies and expert consensuses	Current guidelines, Current studies and expert consensuses, Hospital policy and cardiology department's recommendations	No	1-3 times	Often
2015-06-14 23:04:11	11	1	>70 patients	Yes, it is performed on a 7/24 basis.	Primary coronary angiography is available at our hospital.	120-240 minutes	31-90 minutes	Oxygen (when SpO2 <%90), Acetyl salicylic acid (ASA), Prasugrel	No	Never	Yes	Seldom	I get positive feedback. My treatment approaches are supported by cardiology Department	Yes	Yes	Current guidelines	Personal experience of emergency specialist , Current guidelines, Hospital policy and cardiology department's recommendations	Yes	>3 times	Yes
2015-06-15 13:40:34	3	1	>70 patients	No, it is not performed at all.	Referral to a center with coronary intervention capabilities	120-240 minutes	<10 minutes	Oxygen (when SpO2 <%90), Acetyl salicylic acid (ASA), Clopidogrel, Ticagrelor, Prasugrel, Proton pump inhibitor (PPI: Pantoprazole, omeprazole etc.), Morphine sulphate, Beta blocker, ACE inhibitors	No	Never	Often	Yes	I get positive feedback. My treatment approaches are supported by cardiology Department	Often.	Yes	Current guidelines	Current guidelines	Seldom	1-3 times	Yes
2015-06-15 13:42:34	2	1	>70 patients	No, it is not performed at all.	Referral to a center with coronary intervention capabilities	120-240 minutes	<10 minutes	Acetyl salicylic acid (ASA), Clopidogrel, Standard heparin (Unfractionated heparin), Enoxaparin (low molecular weight heparin), Nitroglycerin (sublingual or parenteral)	No	Never	Yes	Often	I get positive feedback. My treatment approaches are supported by cardiology Department	Yes	Yes	Personal experience of emergency specialist , Current guidelines, Current studies and expert consensuses, Hospital policy and cardiology department's recommendations	Personal experience of emergency specialist , Current guidelines, Current studies and expert consensuses, Hospital policy and cardiology department's recommendations	No	None	Yes
2015-06-15 13:47:21	5	5	>70 patients	No, it is not performed at all.	Referral to a center with coronary intervention capabilities	0-120 minutes	<10 minutes	Acetyl salicylic acid (ASA), Clopidogrel, Enoxaparin (low molecular weight heparin), Nitroglycerin (sublingual or parenteral)	Seldom	Never	Yes	Yes	I get positive feedback. My treatment approaches are supported by cardiology Department	No	No Hekimlerin tecrübesinden ziyade hastayı yönetim tarzı önemlidir.	Hospital policy and cardiology department's recommendations	Current guidelines, Hospital policy and cardiology department's recommendations	Yes	>3 times	Yes
2015-06-15 13:57:55	2	1	36-70 patients	No, it is not performed at all.	Referral to a center with coronary intervention capabilities	0-120 minutes	<10 minutes	Oxygen (when SpO2 <%90), Acetyl salicylic acid (ASA), Clopidogrel, Ticagrelor, Standard heparin (Unfractionated heparin), ACE inhibitors	Often	Never	Yes	Yes	I get positive feedback. My treatment approaches are supported by cardiology Department	Yes	Yes	Personal experience of emergency specialist	Personal experience of emergency specialist	No	1-3 times	Yes
2015-06-15 16:01:12	15	2	>70 patients	No, it is only performed during working hours.	Fibrinolytic therapy	0-120 minutes	<10 minutes	Oxygen (when SpO2 <%90), Acetyl salicylic acid (ASA), Ticagrelor, Prasugrel, Enoxaparin (low molecular weight heparin), Beta blocker, ACE inhibitors, Statins	Yes	Never	Often	Often	I get positive feedback. My treatment approaches are supported by cardiology Department	No	Seldom	Hospital policy and cardiology department's recommendations	Hospital policy and cardiology department's recommendations	Yes	>3 times	Yes
2015-06-15 16:31:19	8	1	>70 patients	Yes, it is performed on a 7/24 basis.	Primary coronary angiography is available at our hospital.	0-120 minutes	<10 minutes	Oxygen (when SpO2 <%90), Acetyl salicylic acid (ASA), Clopidogrel, Ticagrelor, Prasugrel, Enoxaparin (low molecular weight heparin), Nitroglycerin (sublingual or parenteral), Proton pump inhibitor (PPI: Pantoprazole, omeprazole etc.), H2 receptor blocker (Ranitidine etc.), Morphine sulphate, Beta blocker	Often	Seldom	Yes	Yes	I get positive feedback. My treatment approaches are supported by cardiology Department	Seldom	Yes	Hospital policy and cardiology department's recommendations	Personal experience of emergency specialist , Current guidelines, Current studies and expert consensuses, Hospital policy and cardiology department's recommendations	Yes	1-3 times	Often
2015-06-15 16:59:48	15	2	>70 patients	No, it is only performed during working hours.	Fibrinolytic therapy	0-120 minutes	<10 minutes	Oxygen (when SpO2 <%90), Acetyl salicylic acid (ASA), Ticagrelor, Prasugrel, Enoxaparin (low molecular weight heparin), Beta blocker, ACE inhibitors, Statins	Yes	Never	Often	Often	I get positive feedback. My treatment approaches are supported by cardiology Department	No	Seldom	Hospital policy and cardiology department's recommendations	Hospital policy and cardiology department's recommendations	Yes	>3 times	Yes
2015-06-15 17:24:14	11	1	>70 patients	No, it is not performed at all.	Referral to a center with coronary intervention capabilities	0-120 minutes	31-90 minutes	Oxygen (when SpO2 <%90), Acetyl salicylic acid (ASA), Prasugrel, Enoxaparin (low molecular weight heparin), Nitroglycerin (sublingual or parenteral), Proton pump inhibitor (PPI: Pantoprazole, omeprazole etc.), Morphine sulphate, Beta blocker	No	Often	Yes	Yes	I get positive feedback. My treatment approaches are supported by cardiology Department	Yes	Yes	Personal experience of emergency specialist , Current guidelines	Current guidelines	Yes	None	No/I do not attend scientific meetings.
2015-06-16 13:26:22	3	3	36-70 patients	Yes, it is performed on a 7/24 basis.	Primary coronary angiography is available at our hospital.	0-120 minutes	10-30 minutes	Oxygen (when SpO2 <%90), Acetyl salicylic acid (ASA), Clopidogrel, Standard heparin (Unfractionated heparin), H2 receptor blocker (Ranitidine etc.)	Seldom	Never	Yes	Yes	I get positive feedback. My treatment approaches are supported by cardiology Department	Often.	Yes	Personal experience of emergency specialist , Current guidelines, Current studies and expert consensuses, Hospital policy and cardiology department's recommendations	Current guidelines, Current studies and expert consensuses	Seldom	None	Often
2015-06-16 15:58:21	5	6	>70 patients	Yes, it is performed on a 7/24 basis.	Primary coronary angiography is available at our hospital.	0-120 minutes	<10 minutes	Oxygen (when SpO2 <%90), Acetyl salicylic acid (ASA), Standard heparin (Unfractionated heparin), Nitroglycerin (sublingual or parenteral), Morphine sulphate, Beta blocker	Seldom	Never	Yes	Yes	I sometimes get positive and negative feedbacks.	Seldom	Often.	Current guidelines, Current studies and expert consensuses	Personal experience of emergency specialist , Current guidelines, Current studies and expert consensuses, Hospital policy and cardiology department's recommendations	Often	1-3 times	Often
2015-06-16 23:49:39	13	3	>70 patients	No, it is only performed during working hours.	Primary coronary angiography is available at our hospital.	0-120 minutes	<10 minutes	Oxygen (when SpO2 <%90), Acetyl salicylic acid (ASA), Clopidogrel, Standard heparin (Unfractionated heparin), Nitroglycerin (sublingual or parenteral), Proton pump inhibitor (PPI: Pantoprazole, omeprazole etc.)	Often	Never	Yes	Yes	I get positive feedback. My treatment approaches are supported by cardiology Department	Often.	Yes	Current guidelines	Current guidelines	Yes	None	Seldom
2015-06-17 11:01:43	4	1	>70 patients	No, it is not performed at all.	Referral to a center with coronary intervention capabilities	0-120 minutes	<10 minutes	Oxygen (when SpO2 <%90), Acetyl salicylic acid (ASA), Clopidogrel, Enoxaparin (low molecular weight heparin), Nitroglycerin (sublingual or parenteral), Proton pump inhibitor (PPI: Pantoprazole, omeprazole etc.)	No	Never	Yes	Often	I get positive feedback. My treatment approaches are supported by cardiology Department	No	Often.	Personal experience of emergency specialist , Current guidelines, Current studies and expert consensuses, Hospital policy and cardiology department's recommendations	Personal experience of emergency specialist	No	>3 times	Seldom
2015-06-19 12:27:51	2	7	>70 patients	No, it is not performed at all.	Referral to a center with coronary intervention capabilities	240-720 minutes	10-30 minutes	Oxygen (when SpO2 <%90), Acetyl salicylic acid (ASA), Clopidogrel, Enoxaparin (low molecular weight heparin), Nitroglycerin (sublingual or parenteral), Proton pump inhibitor (PPI: Pantoprazole, omeprazole etc.), H2 receptor blocker (Ranitidine etc.), Morphine sulphate, Beta blocker	Yes	Never	Yes	Yes	I get positive feedback. My treatment approaches are supported by cardiology Department	Seldom	Yes	Personal experience of emergency specialist , Current guidelines, Current studies and expert consensuses, Hospital policy and cardiology department's recommendations	Personal experience of emergency specialist , Current guidelines, Current studies and expert consensuses, Hospital policy and cardiology department's recommendations	No	1-3 times	Yes
2015-06-19 12:40:08	13	3	>70 patients	Yes, it is performed on a 7/24 basis.	Primary coronary angiography is available at our hospital.	0-120 minutes	10-30 minutes	Oxygen (when SpO2 <%90), Acetyl salicylic acid (ASA), Prasugrel, Standard heparin (Unfractionated heparin), Nitroglycerin (sublingual or parenteral), Morphine sulphate, Beta blocker, Fibrinolytic therapy	Often	Never	Yes	Yes	I get positive feedback. My treatment approaches are supported by cardiology Department	No	Yes	Personal experience of emergency specialist , Current guidelines, Current studies and expert consensuses, Hospital policy and cardiology department's recommendations	Personal experience of emergency specialist , Current guidelines, Current studies and expert consensuses, Hospital policy and cardiology department's recommendations	Yes	>3 times	Yes
2015-06-19 12:55:18	1	6	>70 patients	No, it is not performed at all.	Fibrinolytic therapy in emergency department followed by referral for coronary angioplasty	120-240 minutes	10-30 minutes	Oxygen (when SpO2 <%90), Acetyl salicylic acid (ASA), Clopidogrel, Standard heparin (Unfractionated heparin), Enoxaparin (low molecular weight heparin), Morphine sulphate, Fibrinolytic therapy	Yes	Seldom	Yes	Often	I get positive feedback. My treatment approaches are supported by cardiology Department	Often.	Yes	Current guidelines, Hospital policy and cardiology department's recommendations	Current guidelines, Hospital policy and cardiology department's recommendations	No	None	No/I do not attend scientific meetings.
2015-06-19 13:07:18	2	7	>70 patients	Yes, it is performed on a 7/24 basis.	Primary coronary angiography is available at our hospital.	0-120 minutes	<10 minutes	Oxygen (when SpO2 <%90), Acetyl salicylic acid (ASA), Clopidogrel, Enoxaparin (low molecular weight heparin), Nitroglycerin (sublingual or parenteral), H2 receptor blocker (Ranitidine etc.), Morphine sulphate	No	Never	Yes	Yes	I get positive feedback. My treatment approaches are supported by cardiology Department	Seldom	Yes	Personal experience of emergency specialist , Hospital policy and cardiology department's recommendations	Personal experience of emergency specialist , Current guidelines, Hospital policy and cardiology department's recommendations	No	1-3 times	Seldom
2015-06-19 13:22:27	2	6	36-70 patients	No, it is not performed at all.	Fibrinolytic therapy in emergency department followed by referral for coronary angioplasty	120-240 minutes	10-30 minutes	Oxygen (when SpO2 <%90), Acetyl salicylic acid (ASA), Clopidogrel, Nitroglycerin (sublingual or parenteral), Morphine sulphate, Fibrinolytic therapy	Seldom	Seldom	Yes	Yes	I get positive feedback. My treatment approaches are supported by cardiology Department	Yes	Yes	Personal experience of emergency specialist , Current guidelines, Current studies and expert consensuses	Personal experience of emergency specialist , Current guidelines, Current studies and expert consensuses, Hospital policy and cardiology department's recommendations	Seldom	1-3 times	Often
2015-06-19 13:41:39	2	6	>70 patients	Yes, it is performed on a 7/24 basis.	Primary coronary angiography is available at our hospital.	120-240 minutes	<10 minutes	Oxygen (when SpO2 <%90), Acetyl salicylic acid (ASA), Clopidogrel	Seldom	Seldom	Yes	Yes	I get positive feedback. My treatment approaches are supported by cardiology Department	Yes	Often.	Current guidelines	Current guidelines	Seldom	1-3 times	Yes
2015-06-19 14:02:09	4	6	>70 patients	Yes, it is performed on a 7/24 basis.	Primary coronary angiography is available at our hospital.	0-120 minutes	<10 minutes	Oxygen (when SpO2 <%90), Acetyl salicylic acid (ASA)	Yes	Never	Yes	Yes	I get positive feedback. My treatment approaches are supported by cardiology Department	Yes	Yes	Personal experience of emergency specialist	Personal experience of emergency specialist , Current studies and expert consensuses, Hospital policy and cardiology department's recommendations	No	1-3 times	Often
2015-06-19 14:18:51	6	4	>70 patients	No, it is not performed at all.	Referral to a center with coronary intervention capabilities	120-240 minutes	<10 minutes	Oxygen (when SpO2 <%90), Acetyl salicylic acid (ASA), Enoxaparin (low molecular weight heparin), Morphine sulphate	No	Never	Yes	Yes	I get positive feedback. My treatment approaches are supported by cardiology Department	Yes	Yes	Current guidelines	Personal experience of emergency specialist , Hospital policy and cardiology department's recommendations	No	1-3 times	Seldom
2015-06-19 14:25:29	2	7	>70 patients	Yes, it is performed on a 7/24 basis.	Primary coronary angiography is available at our hospital.	0-120 minutes	31-90 minutes	Oxygen (when SpO2 <%90), Acetyl salicylic acid (ASA), Clopidogrel, Enoxaparin (low molecular weight heparin), Proton pump inhibitor (PPI: Pantoprazole, omeprazole etc.), Morphine sulphate	No	Never	Seldom	Often	I sometimes get positive and negative feedbacks.	Yes	Seldom	Personal experience of emergency specialist , Current guidelines, Hospital policy and cardiology department's recommendations	Personal experience of emergency specialist , Hospital policy and cardiology department's recommendations	No	1-3 times	Yes
2015-06-19 14:51:58	2	7	>70 patients	Yes, it is performed on a 7/24 basis.	Primary coronary angiography is available at our hospital.	0-120 minutes	10-30 minutes	Oxygen (when SpO2 <%90), Acetyl salicylic acid (ASA), Clopidogrel, Enoxaparin (low molecular weight heparin), Morphine sulphate	Seldom	Never	Yes	Yes	I get positive feedback. My treatment approaches are supported by cardiology Department	Yes	Often.	Personal experience of emergency specialist , Current guidelines	Personal experience of emergency specialist , Hospital policy and cardiology department's recommendations	No	1-3 times	Yes
2015-06-19 15:13:11	0	7	>70 patients	Yes, it is performed on a 7/24 basis.	Fibrinolytic therapy in emergency department followed by referral for coronary angioplasty	Above 720 minutes (12 hours)	<10 minutes	Oxygen (when SpO2 <%90), Acetyl salicylic acid (ASA), Clopidogrel, Enoxaparin (low molecular weight heparin), Morphine sulphate	No	Never	Often	Yes	I get positive feedback. My treatment approaches are supported by cardiology Department	Yes	Often.	Current guidelines	Current guidelines	No	None	No/I do not attend scientific meetings.
2015-06-19 23:52:17	1	6	>70 patients	No, it is not performed at all.	Referral to a center with coronary intervention capabilities	120-240 minutes	10-30 minutes	Oxygen (when SpO2 <%90), Acetyl salicylic acid (ASA), Clopidogrel, Enoxaparin (low molecular weight heparin), Nitroglycerin (sublingual or parenteral), Proton pump inhibitor (PPI: Pantoprazole, omeprazole etc.), H2 receptor blocker (Ranitidine etc.), Morphine sulphate, Beta blocker	No	Never	Yes	Yes	I get positive feedback. My treatment approaches are supported by cardiology Department	Yes	Often.	Current studies and expert consensuses	Current studies and expert consensuses, Hospital policy and cardiology department's recommendations	No	None	Yes
2015-06-20 12:16:56	1	7	>70 patients	No, it is not performed at all.	Referral to a center with coronary intervention capabilities	0-120 minutes	10-30 minutes	Oxygen (when SpO2 <%90), Acetyl salicylic acid (ASA), Standard heparin (Unfractionated heparin), Nitroglycerin (sublingual or parenteral)	No	Never	Yes	Yes	I get positive feedback. My treatment approaches are supported by cardiology Department	Seldom	No Hekimlerin tecrübesinden ziyade hastayı yönetim tarzı önemlidir.	Current guidelines	Current guidelines	No	1-3 times	Seldom
2015-06-21 23:52:49	9	1	>70 patients	No, it is not performed at all.	Referral to a center with coronary intervention capabilities	240-720 minutes	<10 minutes	Oxygen (when SpO2 <%90), Acetyl salicylic acid (ASA), Clopidogrel, Enoxaparin (low molecular weight heparin), H2 receptor blocker (Ranitidine etc.), Morphine sulphate	Seldom	Never	Seldom	Seldom	I sometimes get positive and negative feedbacks.	No	Seldom	Current guidelines	Current guidelines, Hospital policy and cardiology department's recommendations	No	1-3 times	Seldom
2015-06-22 10:35:47	2	4	36-70 patients	No, it is not performed at all.	Fibrinolytic therapy	120-240 minutes	31-90 minutes	Oxygen (when SpO2 <%90), Acetyl salicylic acid (ASA), Clopidogrel, Enoxaparin (low molecular weight heparin), Nitroglycerin (sublingual or parenteral), Morphine sulphate, Beta blocker	Seldom	Seldom	Yes	Often	I sometimes get positive and negative feedbacks.	Yes	Seldom	Current guidelines	Personal experience of emergency specialist , Current guidelines	No	1-3 times	Yes
2015-06-23 13:34:08	3	6	>70 patients	No, it is not performed at all.	Referral to a center with coronary intervention capabilities	120-240 minutes	<10 minutes	Oxygen (when SpO2 <%90), Acetyl salicylic acid (ASA), Clopidogrel, Enoxaparin (low molecular weight heparin), Proton pump inhibitor (PPI: Pantoprazole, omeprazole etc.)	Yes	Never	Yes	Yes	I get positive feedback. My treatment approaches are supported by cardiology Department	Seldom	No Hekimlerin tecrübesinden ziyade hastayı yönetim tarzı önemlidir.	Current guidelines, Hospital policy and cardiology department's recommendations	Current guidelines, Hospital policy and cardiology department's recommendations	No	1-3 times	Often
2015-06-23 15:48:37	14	2	>70 patients	No, it is not performed at all.	Referral to a center with coronary intervention capabilities	0-120 minutes	10-30 minutes	Oxygen (when SpO2 <%90), Acetyl salicylic acid (ASA), Clopidogrel, Enoxaparin (low molecular weight heparin), Morphine sulphate, Fibrinolytic therapy	Yes	Seldom	Often	Often	I get positive feedback. My treatment approaches are supported by cardiology Department	Often.	Yes	Current guidelines	Current guidelines, Hospital policy and cardiology department's recommendations	No	1-3 times	Yes
2015-06-23 19:09:29	5	2	>70 patients	No, it is not performed at all.	Referral to a center with coronary intervention capabilities	0-120 minutes	10-30 minutes	Acetyl salicylic acid (ASA), Clopidogrel, Nitroglycerin (sublingual or parenteral)	Often	Never	Yes	Yes	I get positive feedback. My treatment approaches are supported by cardiology Department	Often.	No Hekimlerin tecrübesinden ziyade hastayı yönetim tarzı önemlidir.	Personal experience of emergency specialist , Current guidelines, Hospital policy and cardiology department's recommendations	Hospital policy and cardiology department's recommendations	No	1-3 times	Seldom
2015-06-23 20:19:00	7	6	>70 patients	No, it is not performed at all.	Referral to a center with coronary intervention capabilities	120-240 minutes	<10 minutes	Oxygen (when SpO2 <%90), Acetyl salicylic acid (ASA), Clopidogrel, Standard heparin (Unfractionated heparin), Enoxaparin (low molecular weight heparin), Nitroglycerin (sublingual or parenteral), Proton pump inhibitor (PPI: Pantoprazole, omeprazole etc.), Morphine sulphate, Beta blocker, ACE inhibitors, Statins	No	Always	No	Yes	I get positive feedback. My treatment approaches are supported by cardiology Department	Yes	Yes	Personal experience of emergency specialist	Personal experience of emergency specialist	No	>3 times	Yes
2015-06-23 20:22:53	3	6	>70 patients	No, it is not performed at all.	Referral to a center with coronary intervention capabilities	120-240 minutes	<10 minutes	Oxygen (when SpO2 <%90), Acetyl salicylic acid (ASA), Clopidogrel, Ticagrelor, Prasugrel, Standard heparin (Unfractionated heparin), Enoxaparin (low molecular weight heparin), Nitroglycerin (sublingual or parenteral), Proton pump inhibitor (PPI: Pantoprazole, omeprazole etc.), Morphine sulphate, Beta blocker, ACE inhibitors, Statins	No	Always	Yes	Yes	I sometimes get positive and negative feedbacks.	No	Yes	Personal experience of emergency specialist	Personal experience of emergency specialist	Seldom	1-3 times	Yes
2015-06-24 09:00:59	3	2	>70 patients	No, it is not performed at all.	Fibrinolytic therapy	0-120 minutes	<10 minutes	Oxygen (when SpO2 <%90), Acetyl salicylic acid (ASA), Clopidogrel, Enoxaparin (low molecular weight heparin), Nitroglycerin (sublingual or parenteral), Proton pump inhibitor (PPI: Pantoprazole, omeprazole etc.)	Seldom	Never	Yes	Yes	I get positive feedback. My treatment approaches are supported by cardiology Department	Often.	Yes	Current guidelines	Current guidelines	No	1-3 times	Yes
2015-06-24 09:19:26	12	2	>70 patients	No, it is not performed at all.	Referral to a center with coronary intervention capabilities	0-120 minutes	10-30 minutes	Oxygen (when SpO2 <%90), Acetyl salicylic acid (ASA), Clopidogrel, Enoxaparin (low molecular weight heparin), Nitroglycerin (sublingual or parenteral), Morphine sulphate, Fibrinolytic therapy	Seldom	Never	Yes	Yes	I get positive feedback. My treatment approaches are supported by cardiology Department	No	No Hekimlerin tecrübesinden ziyade hastayı yönetim tarzı önemlidir.	Current guidelines	Current guidelines	Yes	1-3 times	Yes
2015-06-25 11:15:05	11	6	>70 patients	Yes, it is performed on a 7/24 basis.	Primary coronary angiography is available at our hospital.	240-720 minutes	<10 minutes	Oxygen (when SpO2 <%90), Acetyl salicylic acid (ASA), Enoxaparin (low molecular weight heparin), Nitroglycerin (sublingual or parenteral)	Seldom	Never	Yes	Yes	I get negative feedback. Sometimes I have disagreement with cardiology department regarding my treatment approaches.	Often.	Yes	Current guidelines, Hospital policy and cardiology department's recommendations	Hospital policy and cardiology department's recommendations	Yes	1-3 times	Yes
2015-06-25 11:16:10	9	6	>70 patients	Yes, it is performed on a 7/24 basis.	Primary coronary angiography is available at our hospital.	0-120 minutes	10-30 minutes	Oxygen (when SpO2 <%90), Acetyl salicylic acid (ASA)	Yes	Never	Yes	Often	I sometimes get positive and negative feedbacks.	Seldom	Yes	Hospital policy and cardiology department's recommendations	Hospital policy and cardiology department's recommendations	Yes	1-3 times	Seldom
2015-06-25 11:18:37	6	6	>70 patients	Yes, it is performed on a 7/24 basis.	Primary coronary angiography is available at our hospital.	0-120 minutes	<10 minutes	Oxygen (when SpO2 <%90), Acetyl salicylic acid (ASA), Nitroglycerin (sublingual or parenteral), Morphine sulphate	No	Never	Yes	Yes	I get positive feedback. My treatment approaches are supported by cardiology Department	No	Often.	Current guidelines	Current guidelines	Yes	1-3 times	Yes
2015-06-25 12:07:09	2	6	>70 patients	Yes, it is performed on a 7/24 basis.	Primary coronary angiography is available at our hospital.	0-120 minutes	<10 minutes	Oxygen (when SpO2 <%90), Acetyl salicylic acid (ASA)	Often	Never	Yes	Often	I get positive feedback. My treatment approaches are supported by cardiology Department	Yes	Often.	Current guidelines	Current studies and expert consensuses	Yes	None	Yes
2015-06-29 15:44:51	7	7	>70 patients	Yes, it is performed on a 7/24 basis.	Primary coronary angiography is available at our hospital.	0-120 minutes	31-90 minutes	Oxygen (when SpO2 <%90), Acetyl salicylic acid (ASA), Standard heparin (Unfractionated heparin), Enoxaparin (low molecular weight heparin), Morphine sulphate, Fibrinolytic therapy	No	Never	Often	Yes	I get positive feedback. My treatment approaches are supported by cardiology Department	Seldom	Yes	Personal experience of emergency specialist , Current guidelines, Current studies and expert consensuses	Personal experience of emergency specialist , Current studies and expert consensuses, Hospital policy and cardiology department's recommendations	Yes	1-3 times	Often
2015-06-30 09:08:39	4	2	>70 patients	Yes, it is performed on a 7/24 basis.	Primary coronary angiography is available at our hospital.	0-120 minutes	<10 minutes	Oxygen (when SpO2 <%90), Acetyl salicylic acid (ASA), Proton pump inhibitor (PPI: Pantoprazole, omeprazole etc.), H2 receptor blocker (Ranitidine etc.)	Yes	Seldom	Yes	Yes	I sometimes get positive and negative feedbacks.	Often.	Yes	Personal experience of emergency specialist , Hospital policy and cardiology department's recommendations	Personal experience of emergency specialist , Current guidelines, Current studies and expert consensuses, Hospital policy and cardiology department's recommendations	Yes	1-3 times	Yes
2015-06-30 11:33:46	5	2	>70 patients	Yes, it is performed on a 7/24 basis.	Primary coronary angiography is available at our hospital.	120-240 minutes	<10 minutes	Oxygen (when SpO2 <%90), Acetyl salicylic acid (ASA), Clopidogrel, Enoxaparin (low molecular weight heparin), Nitroglycerin (sublingual or parenteral), Statins	Yes	Seldom	Yes	Yes	I get positive feedback. My treatment approaches are supported by cardiology Department	Seldom	Yes	Current studies and expert consensuses	Current studies and expert consensuses	Yes	1-3 times	Seldom
2015-06-30 11:37:45	20	2	>70 patients	Yes, it is performed on a 7/24 basis.	Primary coronary angiography is available at our hospital.	0-120 minutes	<10 minutes	Oxygen (when SpO2 <%90), Acetyl salicylic acid (ASA), Nitroglycerin (sublingual or parenteral)	Seldom	Seldom	Often	No	I sometimes get positive and negative feedbacks.	Often.	Often.	Personal experience of emergency specialist , Current guidelines	Hospital policy and cardiology department's recommendations	Often	1-3 times	Often
2015-06-30 11:47:07	10	6	>70 patients	Yes, it is performed on a 7/24 basis.	Primary coronary angiography is available at our hospital.	0-120 minutes	10-30 minutes	Oxygen (when SpO2 <%90), Acetyl salicylic acid (ASA), Standard heparin (Unfractionated heparin), Enoxaparin (low molecular weight heparin), Morphine sulphate, Beta blocker	Seldom	Never	Yes	Seldom	I get positive feedback. My treatment approaches are supported by cardiology Department	No	Yes	Personal experience of emergency specialist , Current studies and expert consensuses, Hospital policy and cardiology department's recommendations	Hospital policy and cardiology department's recommendations	No	>3 times	Seldom
2015-06-30 12:33:39	3	2	>70 patients	Yes, it is performed on a 7/24 basis.	Primary coronary angiography is available at our hospital.	120-240 minutes	<10 minutes	Oxygen (when SpO2 <%90), Acetyl salicylic acid (ASA), Clopidogrel, Nitroglycerin (sublingual or parenteral), H2 receptor blocker (Ranitidine etc.), Morphine sulphate	Yes	Never	Yes	Yes	I get positive feedback. My treatment approaches are supported by cardiology Department	Seldom	Seldom	Current guidelines	Current guidelines	Yes	1-3 times	Yes
2015-06-30 12:38:02	2	6	<36 patients	No, it is not performed at all.	Referral to a center with coronary intervention capabilities	120-240 minutes	10-30 minutes	Oxygen (when SpO2 <%90), Acetyl salicylic acid (ASA), Standard heparin (Unfractionated heparin), Nitroglycerin (sublingual or parenteral)	Seldom	Never	Yes	Yes	There is no cardiology expert at our hospital and I am the only caring phyaician for STEMI	Yes	Seldom	Current guidelines	Personal experience of emergency specialist , Hospital policy and cardiology department's recommendations	No	1-3 times	Often
2015-06-30 13:20:37	3	3	>70 patients	Yes, it is performed on a 7/24 basis.	Referral to a center with coronary intervention capabilities	0-120 minutes	10-30 minutes	Oxygen (when SpO2 <%90), Acetyl salicylic acid (ASA), Clopidogrel, Standard heparin (Unfractionated heparin), Enoxaparin (low molecular weight heparin), Nitroglycerin (sublingual or parenteral)	No	Never	Yes	Yes	I get positive feedback. My treatment approaches are supported by cardiology Department	Yes	Yes	Current guidelines, Current studies and expert consensuses, Hospital policy and cardiology department's recommendations	Current guidelines	Yes	1-3 times	Yes
2015-06-30 13:43:34	9	2	>70 patients	Yes, it is performed on a 7/24 basis.	Primary coronary angiography is available at our hospital.	120-240 minutes	<10 minutes	Oxygen (when SpO2 <%90), Acetyl salicylic acid (ASA), Clopidogrel, Enoxaparin (low molecular weight heparin), Nitroglycerin (sublingual or parenteral), Morphine sulphate, Beta blocker	Seldom	Seldom	Yes	Often	I get positive feedback. My treatment approaches are supported by cardiology Department	Yes	Often.	Current guidelines	Current guidelines, Current studies and expert consensuses	Often	1-3 times	Seldom
2015-06-30 13:51:48	3	3	>70 patients	No, it is not performed at all.	Referral to a center with coronary intervention capabilities	0-120 minutes	<10 minutes	Oxygen (when SpO2 <%90), Acetyl salicylic acid (ASA), Clopidogrel, Standard heparin (Unfractionated heparin), Nitroglycerin (sublingual or parenteral), H2 receptor blocker (Ranitidine etc.), Morphine sulphate, Beta blocker	Seldom	Never	Often	Seldom	I get positive feedback. My treatment approaches are supported by cardiology Department	Seldom	Yes	Current guidelines	Personal experience of emergency specialist , Current guidelines, Hospital policy and cardiology department's recommendations	No	1-3 times	Yes
2015-06-30 14:31:34	9	3	36-70 patients	No, it is not performed at all.	Referral to a center with coronary intervention capabilities	0-120 minutes	31-90 minutes	Oxygen (when SpO2 <%90), Acetyl salicylic acid (ASA), Clopidogrel, Standard heparin (Unfractionated heparin), Enoxaparin (low molecular weight heparin), Nitroglycerin (sublingual or parenteral), Proton pump inhibitor (PPI: Pantoprazole, omeprazole etc.), H2 receptor blocker (Ranitidine etc.), Morphine sulphate, Beta blocker	Yes	Seldom	Yes	Yes	I get positive feedback. My treatment approaches are supported by cardiology Department	Yes	Yes	Personal experience of emergency specialist , Current guidelines, Hospital policy and cardiology department's recommendations	Personal experience of emergency specialist , Current guidelines, Hospital policy and cardiology department's recommendations	Seldom	1-3 times	Yes
2015-06-30 14:44:30	8	3	>70 patients	Yes, it is performed on a 7/24 basis.	Primary coronary angiography is available at our hospital.	0-120 minutes	10-30 minutes	Oxygen (when SpO2 <%90), Acetyl salicylic acid (ASA), Clopidogrel, Standard heparin (Unfractionated heparin), Enoxaparin (low molecular weight heparin), Nitroglycerin (sublingual or parenteral), Proton pump inhibitor (PPI: Pantoprazole, omeprazole etc.), H2 receptor blocker (Ranitidine etc.), Morphine sulphate	Seldom	Never	Yes	Yes	I get positive feedback. My treatment approaches are supported by cardiology Department	Often.	Yes	Hospital policy and cardiology department's recommendations	Current studies and expert consensuses	Seldom	1-3 times	Seldom
2015-06-30 14:52:19	6	2	>70 patients	No, it is only performed during working hours.	Fibrinolytic therapy	0-120 minutes	31-90 minutes	Acetyl salicylic acid (ASA), Clopidogrel, Ticagrelor, Prasugrel, Standard heparin (Unfractionated heparin), Nitroglycerin (sublingual or parenteral), Proton pump inhibitor (PPI: Pantoprazole, omeprazole etc.), Beta blocker, ACE inhibitors, Statins, Fibrinolytic therapy	Yes	Never	Yes	Yes	I get positive feedback. My treatment approaches are supported by cardiology Department	No	Yes	Current guidelines	Current guidelines	Yes	1-3 times	Seldom
2015-06-30 15:05:31	12	2	>70 patients	No, it is only performed during working hours.	Primary coronary angiography is available at our hospital.	0-120 minutes	<10 minutes	Oxygen (when SpO2 <%90), Acetyl salicylic acid (ASA), Clopidogrel, Ticagrelor, Enoxaparin (low molecular weight heparin), Nitroglycerin (sublingual or parenteral), Fibrinolytic therapy	Often	Seldom	Seldom	Yes	I get positive feedback. My treatment approaches are supported by cardiology Department	No	Yes	Current guidelines	Hospital policy and cardiology department's recommendations	Yes	>3 times	Yes
2015-06-30 15:10:20	2	5	>70 patients	No, it is not performed at all.	Referral to a center with coronary intervention capabilities	0-120 minutes	10-30 minutes	Oxygen (when SpO2 <%90), Acetyl salicylic acid (ASA), Clopidogrel, Standard heparin (Unfractionated heparin), Enoxaparin (low molecular weight heparin), Nitroglycerin (sublingual or parenteral), Proton pump inhibitor (PPI: Pantoprazole, omeprazole etc.), H2 receptor blocker (Ranitidine etc.), Morphine sulphate	Seldom	Never	Yes	Yes	I get positive feedback. My treatment approaches are supported by cardiology Department	Yes	Yes	Hospital policy and cardiology department's recommendations	Hospital policy and cardiology department's recommendations	No	1-3 times	Often
2015-06-30 15:12:10	6	5	>70 patients	Yes, it is performed on a 7/24 basis.	Primary coronary angiography is available at our hospital.	0-120 minutes	<10 minutes	Oxygen (when SpO2 <%90), Acetyl salicylic acid (ASA), Clopidogrel, Standard heparin (Unfractionated heparin), Nitroglycerin (sublingual or parenteral)	Often	Seldom	Yes	Yes	I get positive feedback. My treatment approaches are supported by cardiology Department	Often.	Yes	Current guidelines	Current guidelines	Often	1-3 times	Seldom
2015-06-30 15:21:18	13	3	>70 patients	Yes, it is performed on a 7/24 basis.	Primary coronary angiography is available at our hospital.	120-240 minutes	<10 minutes	Oxygen (when SpO2 <%90), Acetyl salicylic acid (ASA), Clopidogrel, Ticagrelor, Enoxaparin (low molecular weight heparin), Nitroglycerin (sublingual or parenteral), Morphine sulphate, Beta blocker	Yes	Never	Yes	Yes	I get positive feedback. My treatment approaches are supported by cardiology Department	No	No Hekimlerin tecrübesinden ziyade hastayı yönetim tarzı önemlidir.	Current guidelines, Hospital policy and cardiology department's recommendations	Current guidelines, Hospital policy and cardiology department's recommendations	Yes	1-3 times	Often
2015-06-30 15:49:12	10	6	>70 patients	Yes, it is performed on a 7/24 basis.	Primary coronary angiography is available at our hospital.	0-120 minutes	10-30 minutes	Oxygen (when SpO2 <%90), Acetyl salicylic acid (ASA), Clopidogrel, Nitroglycerin (sublingual or parenteral), Proton pump inhibitor (PPI: Pantoprazole, omeprazole etc.), H2 receptor blocker (Ranitidine etc.), Morphine sulphate, Beta blocker	Seldom	Seldom	Often	No	I get positive feedback. My treatment approaches are supported by cardiology Department	Yes	Yes	Current guidelines	Current guidelines	Often	1-3 times	Seldom
2015-06-30 15:49:43	7	2	>70 patients	No, it is not performed at all.	Referral to a center with coronary intervention capabilities	120-240 minutes	10-30 minutes	Oxygen (when SpO2 <%90), Acetyl salicylic acid (ASA), Clopidogrel, Ticagrelor, Enoxaparin (low molecular weight heparin), Proton pump inhibitor (PPI: Pantoprazole, omeprazole etc.)	No	Always	No	Yes	I get positive feedback. My treatment approaches are supported by cardiology Department	Seldom	No Hekimlerin tecrübesinden ziyade hastayı yönetim tarzı önemlidir.	Current guidelines	Current guidelines	Often	1-3 times	Seldom
2015-06-30 16:07:11	17	2	>70 patients	Yes, it is performed on a 7/24 basis.	Primary coronary angiography is available at our hospital.	0-120 minutes	10-30 minutes	Oxygen (when SpO2 <%90), Acetyl salicylic acid (ASA), Clopidogrel, Enoxaparin (low molecular weight heparin), Nitroglycerin (sublingual or parenteral), Morphine sulphate, Beta blocker, Fibrinolytic therapy	Seldom	Seldom	Often	Often	I get positive feedback. My treatment approaches are supported by cardiology Department	Seldom	Often.	Current guidelines, Current studies and expert consensuses	Current guidelines, Current studies and expert consensuses	Yes	1-3 times	Seldom
2015-06-30 16:52:33	4	2	36-70 patients	No, it is only performed during working hours.	Referral to a center with coronary intervention capabilities	120-240 minutes	<10 minutes	Oxygen (when SpO2 <%90), Acetyl salicylic acid (ASA), Clopidogrel, Ticagrelor, Enoxaparin (low molecular weight heparin), Nitroglycerin (sublingual or parenteral), Morphine sulphate, Beta blocker, ACE inhibitors	No	Never	Yes	Yes	I get positive feedback. My treatment approaches are supported by cardiology Department	No	No Hekimlerin tecrübesinden ziyade hastayı yönetim tarzı önemlidir.	Current guidelines	Current guidelines	Yes	1-3 times	Seldom
2015-06-30 16:58:56	1	6	>70 patients	Yes, it is performed on a 7/24 basis.	Primary coronary angiography is available at our hospital.	0-120 minutes	<10 minutes	Oxygen (when SpO2 <%90), Acetyl salicylic acid (ASA), Clopidogrel, Enoxaparin (low molecular weight heparin), Morphine sulphate	Seldom	Never	Yes	Yes	I get positive feedback. My treatment approaches are supported by cardiology Department	No	Yes	Personal experience of emergency specialist , Current guidelines, Current studies and expert consensuses	Personal experience of emergency specialist	No	1-3 times	Yes
2015-06-30 17:30:18	2	3	>70 patients	No, it is not performed at all.	Referral to a center with coronary intervention capabilities	0-120 minutes	<10 minutes	Oxygen (when SpO2 <%90), Acetyl salicylic acid (ASA), Clopidogrel, Morphine sulphate	Often	Seldom	Often	Often	I sometimes get positive and negative feedbacks.	Yes	Often.	Hospital policy and cardiology department's recommendations	Hospital policy and cardiology department's recommendations	No	None	Often
2015-06-30 17:50:48	3	2	<36 patients	No, it is not performed at all.	Fibrinolytic therapy in emergency department followed by referral for coronary angioplasty	0-120 minutes	<10 minutes	Oxygen (when SpO2 <%90), Acetyl salicylic acid (ASA), Clopidogrel, Standard heparin (Unfractionated heparin), Nitroglycerin (sublingual or parenteral), Morphine sulphate, Fibrinolytic therapy	Seldom	Seldom	Often	Yes	I get positive feedback. My treatment approaches are supported by cardiology Department	Seldom	Seldom	Personal experience of emergency specialist , Current guidelines, Current studies and expert consensuses, Hospital policy and cardiology department's recommendations	Personal experience of emergency specialist , Current guidelines, Current studies and expert consensuses, Hospital policy and cardiology department's recommendations	Yes	1-3 times	Yes
2015-06-30 18:05:37	7	5	>70 patients	No, it is not performed at all.	Referral to a center with coronary intervention capabilities	120-240 minutes	10-30 minutes	Oxygen (when SpO2 <%90), Acetyl salicylic acid (ASA), Clopidogrel, Enoxaparin (low molecular weight heparin), Morphine sulphate	No	Often	Seldom	Yes	I get positive feedback. My treatment approaches are supported by cardiology Department	Often.	Often.	Personal experience of emergency specialist , Current guidelines	Personal experience of emergency specialist , Current guidelines	Seldom	1-3 times	Seldom
2015-06-30 18:52:45	2	5	>70 patients	No, it is not performed at all.	Referral to a center with coronary intervention capabilities	0-120 minutes	31-90 minutes	Oxygen (when SpO2 <%90), Acetyl salicylic acid (ASA), Clopidogrel, Enoxaparin (low molecular weight heparin), Nitroglycerin (sublingual or parenteral), Proton pump inhibitor (PPI: Pantoprazole, omeprazole etc.), Morphine sulphate, Beta blocker, ACE inhibitors	No	Never	Yes	Yes	I get positive feedback. My treatment approaches are supported by cardiology Department	No	Yes	Personal experience of emergency specialist	Personal experience of emergency specialist , Current guidelines	No	1-3 times	Often
2015-06-30 19:28:45	2	3	>70 patients	No, it is not performed at all.	Fibrinolytic therapy in emergency department followed by referral for coronary angioplasty	0-120 minutes	10-30 minutes	Oxygen (when SpO2 <%90), Acetyl salicylic acid (ASA), Ticagrelor, Enoxaparin (low molecular weight heparin), Proton pump inhibitor (PPI: Pantoprazole, omeprazole etc.), Statins, Fibrinolytic therapy	Seldom	Never	Yes	Yes	I get positive feedback. My treatment approaches are supported by cardiology Department	Yes	Yes	Current studies and expert consensuses	Current studies and expert consensuses	Seldom	1-3 times	Seldom
2015-06-30 20:04:30	6	3	>70 patients	Yes, it is performed on a 7/24 basis.	Primary coronary angiography is available at our hospital.	0-120 minutes	<10 minutes	Acetyl salicylic acid (ASA), Ticagrelor, Standard heparin (Unfractionated heparin), Nitroglycerin (sublingual or parenteral), Morphine sulphate	Seldom	Never	Yes	Often	I get positive feedback. My treatment approaches are supported by cardiology Department	Seldom	Seldom	Personal experience of emergency specialist , Current guidelines, Current studies and expert consensuses, Hospital policy and cardiology department's recommendations	Personal experience of emergency specialist , Current guidelines, Hospital policy and cardiology department's recommendations	Yes	1-3 times	Often
2015-06-30 22:52:48	4	3	>70 patients	No, it is not performed at all.	Referral to a center with coronary intervention capabilities	0-120 minutes	<10 minutes	Oxygen (when SpO2 <%90), Acetyl salicylic acid (ASA), Clopidogrel, Standard heparin (Unfractionated heparin), Morphine sulphate	Seldom	Never	Yes	Yes	I get positive feedback. My treatment approaches are supported by cardiology Department	Often.	Yes	Personal experience of emergency specialist , Current guidelines, Current studies and expert consensuses	Personal experience of emergency specialist , Current guidelines, Current studies and expert consensuses	Seldom	1-3 times	Yes
2015-06-30 23:14:04	4	1	>70 patients	No, it is not performed at all.	Referral to a center with coronary intervention capabilities	0-120 minutes	<10 minutes	Oxygen (when SpO2 <%90), Acetyl salicylic acid (ASA), Clopidogrel, Ticagrelor, Prasugrel, Standard heparin (Unfractionated heparin), Nitroglycerin (sublingual or parenteral), Proton pump inhibitor (PPI: Pantoprazole, omeprazole etc.), Beta blocker	Seldom	Seldom	Often	Often	I get positive feedback. My treatment approaches are supported by cardiology Department	Seldom	Seldom	Personal experience of emergency specialist , Current guidelines	Current guidelines	Seldom	1-3 times	Often
2015-07-01 01:06:17	4	3	>70 patients	No, it is not performed at all.	Referral to a center with coronary intervention capabilities	0-120 minutes	31-90 minutes	Oxygen (when SpO2 <%90), Acetyl salicylic acid (ASA), Clopidogrel, Enoxaparin (low molecular weight heparin), Nitroglycerin (sublingual or parenteral), Morphine sulphate	No	Seldom	Seldom	Seldom	There is no cardiology expert at our hospital and I am the only caring phyaician for STEMI	Yes	No Hekimlerin tecrübesinden ziyade hastayı yönetim tarzı önemlidir.	Personal experience of emergency specialist	Personal experience of emergency specialist	No	None	No/I do not attend scientific meetings.
2015-07-01 01:06:36	4	3	>70 patients	No, it is not performed at all.	Referral to a center with coronary intervention capabilities	0-120 minutes	31-90 minutes	Oxygen (when SpO2 <%90), Acetyl salicylic acid (ASA), Clopidogrel, Enoxaparin (low molecular weight heparin), Nitroglycerin (sublingual or parenteral), Morphine sulphate	No	Seldom	Seldom	Seldom	There is no cardiology expert at our hospital and I am the only caring phyaician for STEMI	Yes	No Hekimlerin tecrübesinden ziyade hastayı yönetim tarzı önemlidir.	Personal experience of emergency specialist	Personal experience of emergency specialist	No	None	No/I do not attend scientific meetings.
2015-07-01 03:36:57	7	3	>70 patients	Yes, it is performed on a 7/24 basis.	Primary coronary angiography is available at our hospital.	0-120 minutes	10-30 minutes	Oxygen (when SpO2 <%90), Acetyl salicylic acid (ASA), Ticagrelor, Prasugrel, Standard heparin (Unfractionated heparin), Enoxaparin (low molecular weight heparin), Nitroglycerin (sublingual or parenteral), H2 receptor blocker (Ranitidine etc.), Morphine sulphate, ACE inhibitors	Seldom	Never	Often	Yes	I sometimes get positive and negative feedbacks.	Yes	Yes	Current guidelines	Personal experience of emergency specialist , Current guidelines, Hospital policy and cardiology department's recommendations	Yes	1-3 times	Yes
2015-07-01 06:40:28	23	2	>70 patients	No, it is only performed during working hours.	Primary coronary angiography is available at our hospital.	120-240 minutes	10-30 minutes	Oxygen (when SpO2 <%90), Acetyl salicylic acid (ASA), Enoxaparin (low molecular weight heparin), Nitroglycerin (sublingual or parenteral), Beta blocker	Yes	Seldom	Often	Yes	I sometimes get positive and negative feedbacks.	No	Often.	Current guidelines	Personal experience of emergency specialist , Current guidelines, Current studies and expert consensuses, Hospital policy and cardiology department's recommendations	Yes	1-3 times	Seldom
2015-07-01 08:11:54	4	1	>70 patients	Yes, it is performed on a 7/24 basis.	Primary coronary angiography is available at our hospital.	0-120 minutes	10-30 minutes	Oxygen (when SpO2 <%90), Acetyl salicylic acid (ASA), Clopidogrel, Standard heparin (Unfractionated heparin), Morphine sulphate	Often	Never	Yes	Seldom	I get positive feedback. My treatment approaches are supported by cardiology Department	Seldom	Yes	Current guidelines	Current guidelines	Seldom	1-3 times	Seldom
2015-07-01 08:21:48	12	5	>70 patients	Yes, it is performed on a 7/24 basis.	Primary coronary angiography is available at our hospital.	120-240 minutes	10-30 minutes	Oxygen (when SpO2 <%90), Acetyl salicylic acid (ASA), Clopidogrel, Ticagrelor, Standard heparin (Unfractionated heparin)	No	Seldom	Often	Yes	I sometimes get positive and negative feedbacks.	Seldom	Yes	Current guidelines, Current studies and expert consensuses	Current guidelines	Yes	1-3 times	Seldom
2015-07-01 08:52:34	3	2	>70 patients	No, it is not performed at all.	Fibrinolytic therapy in emergency department followed by referral for coronary angioplasty	0-120 minutes	10-30 minutes	Acetyl salicylic acid (ASA), Clopidogrel, Enoxaparin (low molecular weight heparin), Nitroglycerin (sublingual or parenteral), Morphine sulphate, Fibrinolytic therapy	No	Never	Yes	Yes	I get positive feedback. My treatment approaches are supported by cardiology Department	Yes	Yes	Personal experience of emergency specialist , Current guidelines	Personal experience of emergency specialist , Current guidelines	No	1-3 times	Seldom
2015-07-01 09:07:09	4	5	>70 patients	Yes, it is performed on a 7/24 basis.	Primary coronary angiography is available at our hospital.	120-240 minutes	10-30 minutes	Oxygen (when SpO2 <%90), Acetyl salicylic acid (ASA), Clopidogrel, Standard heparin (Unfractionated heparin), Morphine sulphate	Often	Seldom	Often	Yes	I get positive feedback. My treatment approaches are supported by cardiology Department	No	Often.	Current guidelines, Hospital policy and cardiology department's recommendations	Current guidelines	Yes	1-3 times	Yes
2015-07-01 09:20:50	14	5	>70 patients	Yes, it is performed on a 7/24 basis.	Primary coronary angiography is available at our hospital.	0-120 minutes	<10 minutes	Oxygen (when SpO2 <%90), Acetyl salicylic acid (ASA), Clopidogrel, Standard heparin (Unfractionated heparin), Nitroglycerin (sublingual or parenteral), Morphine sulphate, Beta blocker, Fibrinolytic therapy	Seldom	Seldom	Yes	Yes	I get positive feedback. My treatment approaches are supported by cardiology Department	Seldom	Often.	Personal experience of emergency specialist , Current guidelines, Hospital policy and cardiology department's recommendations	Personal experience of emergency specialist , Current guidelines, Hospital policy and cardiology department's recommendations	Yes	>3 times	Yes
2015-07-01 10:07:57	3	5	36-70 patients	No, it is not performed at all.	Referral to a center with coronary intervention capabilities	120-240 minutes	10-30 minutes	Oxygen (when SpO2 <%90), Acetyl salicylic acid (ASA), Clopidogrel, Standard heparin (Unfractionated heparin), Nitroglycerin (sublingual or parenteral), Proton pump inhibitor (PPI: Pantoprazole, omeprazole etc.), Morphine sulphate, Statins	No	Seldom	Often	Seldom	I get positive feedback. My treatment approaches are supported by cardiology Department	Yes	Often.	Personal experience of emergency specialist , Current guidelines	Current guidelines	Often	1-3 times	Seldom
2015-07-01 10:50:07	5	5	36-70 patients	Yes, it is performed on a 7/24 basis.	Primary coronary angiography is available at our hospital.	0-120 minutes	<10 minutes	Oxygen (when SpO2 <%90), Acetyl salicylic acid (ASA), Clopidogrel, Enoxaparin (low molecular weight heparin), Morphine sulphate, Beta blocker	Seldom	Seldom	Yes	Yes	I sometimes get positive and negative feedbacks.	Often.	Often.	Personal experience of emergency specialist , Current guidelines, Current studies and expert consensuses, Hospital policy and cardiology department's recommendations	Personal experience of emergency specialist , Current guidelines, Hospital policy and cardiology department's recommendations	Yes	1-3 times	Often
2015-07-01 11:50:57	10	2	>70 patients	Yes, it is performed on a 7/24 basis.	Primary coronary angiography is available at our hospital.	0-120 minutes	<10 minutes	Oxygen (when SpO2 <%90), Acetyl salicylic acid (ASA), Clopidogrel, Standard heparin (Unfractionated heparin), Nitroglycerin (sublingual or parenteral), Morphine sulphate	No	Never	Yes	Yes	I get positive feedback. My treatment approaches are supported by cardiology Department	No	No Hekimlerin tecrübesinden ziyade hastayı yönetim tarzı önemlidir.	Current guidelines	Current guidelines	Seldom	1-3 times	Yes
2015-07-01 12:43:51	4	6	>70 patients	Yes, it is performed on a 7/24 basis.	Primary coronary angiography is available at our hospital.	120-240 minutes	10-30 minutes	Oxygen (when SpO2 <%90), Acetyl salicylic acid (ASA), Clopidogrel, Beta blocker, ACE inhibitors	No	Never	Yes	Often	I get positive feedback. My treatment approaches are supported by cardiology Department	No	Yes	Personal experience of emergency specialist , Current guidelines, Current studies and expert consensuses, Hospital policy and cardiology department's recommendations	Personal experience of emergency specialist , Current guidelines, Current studies and expert consensuses, Hospital policy and cardiology department's recommendations	Yes	>3 times	Yes
2015-07-01 13:18:55	9	1	>70 patients	Yes, it is performed on a 7/24 basis.	Primary coronary angiography is available at our hospital.	240-720 minutes	10-30 minutes	Oxygen (when SpO2 <%90), Acetyl salicylic acid (ASA), Ticagrelor, Prasugrel, Enoxaparin (low molecular weight heparin), Nitroglycerin (sublingual or parenteral), Proton pump inhibitor (PPI: Pantoprazole, omeprazole etc.), H2 receptor blocker (Ranitidine etc.), Morphine sulphate, Beta blocker	Often	Seldom	Often	Often	I sometimes get positive and negative feedbacks.	Yes	Often.	Personal experience of emergency specialist , Current guidelines, Current studies and expert consensuses, Hospital policy and cardiology department's recommendations	Personal experience of emergency specialist , Current guidelines, Current studies and expert consensuses, Hospital policy and cardiology department's recommendations	Yes	>3 times	Yes
2015-07-01 14:08:52	1	5	>70 patients	No, it is not performed at all.	Referral to a center with coronary intervention capabilities	0-120 minutes	<10 minutes	Oxygen (when SpO2 <%90), Acetyl salicylic acid (ASA), Clopidogrel, Enoxaparin (low molecular weight heparin), Nitroglycerin (sublingual or parenteral), H2 receptor blocker (Ranitidine etc.), Morphine sulphate	No	Never	Yes	Yes	I get positive feedback. My treatment approaches are supported by cardiology Department	No	No Hekimlerin tecrübesinden ziyade hastayı yönetim tarzı önemlidir.	Personal experience of emergency specialist	Personal experience of emergency specialist	No	None	No/I do not attend scientific meetings.
2015-07-01 14:08:53	1	5	>70 patients	No, it is not performed at all.	Referral to a center with coronary intervention capabilities	0-120 minutes	<10 minutes	Oxygen (when SpO2 <%90), Acetyl salicylic acid (ASA), Clopidogrel, Enoxaparin (low molecular weight heparin), Nitroglycerin (sublingual or parenteral), H2 receptor blocker (Ranitidine etc.), Morphine sulphate	No	Never	Yes	Yes	I get positive feedback. My treatment approaches are supported by cardiology Department	No	No Hekimlerin tecrübesinden ziyade hastayı yönetim tarzı önemlidir.	Personal experience of emergency specialist	Personal experience of emergency specialist	No	None	No/I do not attend scientific meetings.
2015-07-01 14:27:24	10	3	>70 patients	Yes, it is performed on a 7/24 basis.	Primary coronary angiography is available at our hospital.	0-120 minutes	<10 minutes	Oxygen (when SpO2 <%90), Acetyl salicylic acid (ASA), Ticagrelor, Prasugrel, Standard heparin (Unfractionated heparin), Nitroglycerin (sublingual or parenteral), Morphine sulphate, Beta blocker	No	Never	Yes	Yes	I get positive feedback. My treatment approaches are supported by cardiology Department	Seldom	Yes	Current guidelines	Current guidelines	Yes	1-3 times	Yes
2015-07-01 15:04:30	1	6	>70 patients	Yes, it is performed on a 7/24 basis.	Primary coronary angiography is available at our hospital.	0-120 minutes	<10 minutes	Oxygen (when SpO2 <%90), Acetyl salicylic acid (ASA), Clopidogrel, Standard heparin (Unfractionated heparin), Proton pump inhibitor (PPI: Pantoprazole, omeprazole etc.), Morphine sulphate	Yes	Never	Yes	Yes	I get positive feedback. My treatment approaches are supported by cardiology Department	No	Yes	Personal experience of emergency specialist	Personal experience of emergency specialist , Current guidelines	No	1-3 times	Yes
2015-07-01 15:09:04	3	2	>70 patients	Yes, it is performed on a 7/24 basis.	Primary coronary angiography is available at our hospital.	0-120 minutes	<10 minutes	Oxygen (when SpO2 <%90), Acetyl salicylic acid (ASA), Clopidogrel, Enoxaparin (low molecular weight heparin)	Yes	Never	Yes	No	I get positive feedback. My treatment approaches are supported by cardiology Department	Often.	Yes	Current guidelines, Hospital policy and cardiology department's recommendations	Personal experience of emergency specialist , Current guidelines, Hospital policy and cardiology department's recommendations	Seldom	1-3 times	Seldom
2015-07-01 15:43:08	3	2	>70 patients	No, it is not performed at all.	Referral to a center with coronary intervention capabilities	0-120 minutes	10-30 minutes	Oxygen (when SpO2 <%90), Acetyl salicylic acid (ASA), Clopidogrel, Enoxaparin (low molecular weight heparin)	No	Never	No	Yes	I get positive feedback. My treatment approaches are supported by cardiology Department	Seldom	No Hekimlerin tecrübesinden ziyade hastayı yönetim tarzı önemlidir.	Personal experience of emergency specialist , Current guidelines, Current studies and expert consensuses	Personal experience of emergency specialist , Current guidelines, Current studies and expert consensuses	Seldom	1-3 times	Seldom
2015-07-01 17:00:18	3	3	36-70 patients	No, it is not performed at all.	Referral to a center with coronary intervention capabilities	120-240 minutes	10-30 minutes	Oxygen (when SpO2 <%90), Acetyl salicylic acid (ASA), Clopidogrel, Morphine sulphate	Seldom	Never	Yes	Yes	I get positive feedback. My treatment approaches are supported by cardiology Department	Often.	Often.	Personal experience of emergency specialist , Current guidelines, Current studies and expert consensuses, Hospital policy and cardiology department's recommendations	Personal experience of emergency specialist , Current guidelines, Current studies and expert consensuses, Hospital policy and cardiology department's recommendations	Yes	None	No/I do not attend scientific meetings.
2015-07-01 17:00:55	3	7	>70 patients	No, it is only performed during working hours.	Referral to a center with coronary intervention capabilities	0-120 minutes	10-30 minutes	Oxygen (when SpO2 <%90), Acetyl salicylic acid (ASA), Clopidogrel, Enoxaparin (low molecular weight heparin), Nitroglycerin (sublingual or parenteral), H2 receptor blocker (Ranitidine etc.), Morphine sulphate, Beta blocker	No	Seldom	Often	Often	I get positive feedback. My treatment approaches are supported by cardiology Department	Often.	Often.	Personal experience of emergency specialist , Current guidelines	Personal experience of emergency specialist , Current guidelines	Seldom	1-3 times	Often
2015-07-01 17:49:19	5	5	>70 patients	Yes, it is performed on a 7/24 basis.	Primary coronary angiography is available at our hospital.	0-120 minutes	<10 minutes	Oxygen (when SpO2 <%90), Acetyl salicylic acid (ASA), Clopidogrel, Enoxaparin (low molecular weight heparin)	Yes	Seldom	Yes	Yes	I sometimes get positive and negative feedbacks.	Seldom	No Hekimlerin tecrübesinden ziyade hastayı yönetim tarzı önemlidir.	Personal experience of emergency specialist , Hospital policy and cardiology department's recommendations	Personal experience of emergency specialist , Current guidelines, Hospital policy and cardiology department's recommendations	No	1-3 times	Seldom
2015-07-01 18:03:16	3	5	>70 patients	Yes, it is performed on a 7/24 basis.	Primary coronary angiography is available at our hospital.	0-120 minutes	<10 minutes	Oxygen (when SpO2 <%90), Acetyl salicylic acid (ASA), Clopidogrel, Enoxaparin (low molecular weight heparin), Nitroglycerin (sublingual or parenteral), Morphine sulphate	No	Seldom	Often	Often	I get positive feedback. My treatment approaches are supported by cardiology Department	Yes	Yes	Personal experience of emergency specialist , Current guidelines	Personal experience of emergency specialist , Current guidelines, Hospital policy and cardiology department's recommendations	Yes	1-3 times	Seldom
2015-07-01 19:12:39	17	2	>70 patients	Yes, it is performed on a 7/24 basis.	Primary coronary angiography is available at our hospital.	0-120 minutes	10-30 minutes	Oxygen (when SpO2 <%90), Acetyl salicylic acid (ASA), Clopidogrel, Enoxaparin (low molecular weight heparin), Nitroglycerin (sublingual or parenteral)	Yes	Never	Yes	Yes	I get positive feedback. My treatment approaches are supported by cardiology Department	No	Yes	Current studies and expert consensuses	Current studies and expert consensuses	No	1-3 times	Seldom
2015-07-01 19:22:54	13	2	>70 patients	No, it is not performed at all.	Referral to a center with coronary intervention capabilities	0-120 minutes	<10 minutes	Oxygen (when SpO2 <%90), Acetyl salicylic acid (ASA), Clopidogrel, Ticagrelor, Standard heparin (Unfractionated heparin), Morphine sulphate	Seldom	Never	Yes	Yes	I get positive feedback. My treatment approaches are supported by cardiology Department	Seldom	Yes	Personal experience of emergency specialist	Personal experience of emergency specialist	No	None	No/I do not attend scientific meetings.
2015-07-01 20:29:25	3	2	>70 patients	Yes, it is performed on a 7/24 basis.	Primary coronary angiography is available at our hospital.	0-120 minutes	10-30 minutes	Oxygen (when SpO2 <%90), Acetyl salicylic acid (ASA), Clopidogrel, Enoxaparin (low molecular weight heparin), Nitroglycerin (sublingual or parenteral), Proton pump inhibitor (PPI: Pantoprazole, omeprazole etc.), Morphine sulphate	Often	Never	Yes	Yes	I get positive feedback. My treatment approaches are supported by cardiology Department	Seldom	Yes	Current guidelines	Current guidelines, Current studies and expert consensuses	No	None	Often
2015-07-02 07:20:14	4	2	>70 patients	No, it is not performed at all.	Referral to a center with coronary intervention capabilities	120-240 minutes	<10 minutes	Oxygen (when SpO2 <%90), Acetyl salicylic acid (ASA), Clopidogrel, Prasugrel, Standard heparin (Unfractionated heparin), Enoxaparin (low molecular weight heparin), Nitroglycerin (sublingual or parenteral), Proton pump inhibitor (PPI: Pantoprazole, omeprazole etc.), Morphine sulphate	Often	Never	Often	Yes	I get positive feedback. My treatment approaches are supported by cardiology Department	Seldom	Often.	Personal experience of emergency specialist , Current guidelines	Current guidelines	Yes	>3 times	Yes
2015-07-02 11:13:58	2	6	>70 patients	No, it is not performed at all.	Fibrinolytic therapy in emergency department followed by referral for coronary angioplasty	0-120 minutes	10-30 minutes	Oxygen (when SpO2 <%90), Acetyl salicylic acid (ASA), Clopidogrel, Standard heparin (Unfractionated heparin), Enoxaparin (low molecular weight heparin), Nitroglycerin (sublingual or parenteral), Proton pump inhibitor (PPI: Pantoprazole, omeprazole etc.), Morphine sulphate, Beta blocker, Fibrinolytic therapy	Seldom	Seldom	Yes	Yes	I get positive feedback. My treatment approaches are supported by cardiology Department	Yes	Seldom	Current guidelines	Current guidelines	Seldom	1-3 times	Seldom
2015-07-02 13:35:54	11	3	>70 patients	Yes, it is performed on a 7/24 basis.	Primary coronary angiography is available at our hospital.	120-240 minutes	10-30 minutes	Oxygen (when SpO2 <%90), Acetyl salicylic acid (ASA), Clopidogrel, Ticagrelor, Prasugrel, Standard heparin (Unfractionated heparin), Nitroglycerin (sublingual or parenteral), Morphine sulphate, Dual anti-platelet tedavide yukarıda işaretlenen seçeneklerden herhangi birisi olabilir.	No	Never	Yes	Yes	I get positive feedback. My treatment approaches are supported by cardiology Department	Often.	Often.	Current guidelines	Current guidelines	Yes	>3 times	Seldom
2015-07-02 13:51:55	4	3	>70 patients	No, it is not performed at all.	Referral to a center with coronary intervention capabilities	120-240 minutes	<10 minutes	Oxygen (when SpO2 <%90), Acetyl salicylic acid (ASA), Clopidogrel, Standard heparin (Unfractionated heparin), Enoxaparin (low molecular weight heparin), Nitroglycerin (sublingual or parenteral), Proton pump inhibitor (PPI: Pantoprazole, omeprazole etc.), H2 receptor blocker (Ranitidine etc.), Morphine sulphate, ACE inhibitors	No	Never	Yes	Often	I get positive feedback. My treatment approaches are supported by cardiology Department	Yes	No Hekimlerin tecrübesinden ziyade hastayı yönetim tarzı önemlidir.	Personal experience of emergency specialist , Current guidelines, Current studies and expert consensuses	Personal experience of emergency specialist	No	1-3 times	Yes
2015-07-02 13:55:31	2	7	>70 patients	Yes, it is performed on a 7/24 basis.	Primary coronary angiography is available at our hospital.	120-240 minutes	<10 minutes	Oxygen (when SpO2 <%90), Acetyl salicylic acid (ASA), Clopidogrel, Standard heparin (Unfractionated heparin)	Seldom	Seldom	Often	Often	I get positive feedback. My treatment approaches are supported by cardiology Department	Yes	Yes	Current guidelines, Current studies and expert consensuses	Personal experience of emergency specialist	No	1-3 times	Yes
2015-07-02 16:52:15	3	7	36-70 patients	No, it is not performed at all.	Fibrinolytic therapy in emergency department followed by referral for coronary angioplasty	0-120 minutes	10-30 minutes	Oxygen (when SpO2 <%90), Acetyl salicylic acid (ASA), Clopidogrel, Standard heparin (Unfractionated heparin), Enoxaparin (low molecular weight heparin), Morphine sulphate, ACE inhibitors, Fibrinolytic therapy	Often	Often	No	Yes	I get positive feedback. My treatment approaches are supported by cardiology Department	Yes	Yes	Current guidelines	Current guidelines	No	1-3 times	No/I do not attend scientific meetings.
2015-07-03 12:06:08	1	5	>70 patients	No, it is not performed at all.	Referral to a center with coronary intervention capabilities	0-120 minutes	10-30 minutes	Oxygen (when SpO2 <%90), Acetyl salicylic acid (ASA), Clopidogrel, Standard heparin (Unfractionated heparin), Enoxaparin (low molecular weight heparin), Proton pump inhibitor (PPI: Pantoprazole, omeprazole etc.), Fibrinolytic therapy	Often	Never	Yes	Yes	I get positive feedback. My treatment approaches are supported by cardiology Department	Seldom	Yes	Personal experience of emergency specialist	Personal experience of emergency specialist	Seldom	None	Often
2015-07-03 12:06:29	1	5	>70 patients	No, it is not performed at all.	Referral to a center with coronary intervention capabilities	0-120 minutes	10-30 minutes	Oxygen (when SpO2 <%90), Acetyl salicylic acid (ASA), Clopidogrel, Standard heparin (Unfractionated heparin), Enoxaparin (low molecular weight heparin), Proton pump inhibitor (PPI: Pantoprazole, omeprazole etc.), Fibrinolytic therapy	Often	Never	Yes	Yes	I get positive feedback. My treatment approaches are supported by cardiology Department	Seldom	Yes	Personal experience of emergency specialist	Personal experience of emergency specialist	Seldom	None	Often
2015-07-03 12:08:41	2	5	>70 patients	No, it is not performed at all.	Referral to a center with coronary intervention capabilities	120-240 minutes	31-90 minutes	Oxygen (when SpO2 <%90), Acetyl salicylic acid (ASA), Clopidogrel, Standard heparin (Unfractionated heparin), Enoxaparin (low molecular weight heparin), Nitroglycerin (sublingual or parenteral), Proton pump inhibitor (PPI: Pantoprazole, omeprazole etc.), Fibrinolytic therapy	Often	Seldom	Yes	Often	I get positive feedback. My treatment approaches are supported by cardiology Department	Often.	Often.	Current guidelines	Current guidelines	Yes	1-3 times	Often
2015-07-03 12:10:28	5	5	>70 patients	Yes, it is performed on a 7/24 basis.	Primary coronary angiography is available at our hospital.	120-240 minutes	>90 minutes	Oxygen (when SpO2 <%90), Acetyl salicylic acid (ASA), Proton pump inhibitor (PPI: Pantoprazole, omeprazole etc.)	Yes	Often	Often	Yes	I sometimes get positive and negative feedbacks.	Often.	Yes	Personal experience of emergency specialist	Hospital policy and cardiology department's recommendations	Yes	1-3 times	Yes
2015-07-03 13:57:24	13	3	>70 patients	Yes, it is performed on a 7/24 basis.	Primary coronary angiography is available at our hospital.	120-240 minutes	<10 minutes	Oxygen (when SpO2 <%90), Acetyl salicylic acid (ASA), Clopidogrel, Ticagrelor, Standard heparin (Unfractionated heparin), Enoxaparin (low molecular weight heparin), Nitroglycerin (sublingual or parenteral), H2 receptor blocker (Ranitidine etc.), Morphine sulphate	No	Never	Yes	Yes	I get positive feedback. My treatment approaches are supported by cardiology Department	No	Seldom	Current guidelines	Current guidelines	No	1-3 times	Seldom
2015-07-03 15:14:04	3	2	>70 patients	No, it is not performed at all.	Fibrinolytic therapy in emergency department followed by referral for coronary angioplasty	0-120 minutes	10-30 minutes	Oxygen (when SpO2 <%90), Acetyl salicylic acid (ASA), Clopidogrel, Ticagrelor, Enoxaparin (low molecular weight heparin), Nitroglycerin (sublingual or parenteral), Morphine sulphate, Fibrinolytic therapy	Yes	Never	Yes	Yes	I get positive feedback. My treatment approaches are supported by cardiology Department	No	No Hekimlerin tecrübesinden ziyade hastayı yönetim tarzı önemlidir.	Personal experience of emergency specialist , Current guidelines, Current studies and expert consensuses, Hospital policy and cardiology department's recommendations	Current guidelines, Current studies and expert consensuses, Hospital policy and cardiology department's recommendations	No	1-3 times	Yes
2015-07-03 17:29:43	1	6	>70 patients	Yes, it is performed on a 7/24 basis.	Primary coronary angiography is available at our hospital.	0-120 minutes	<10 minutes	Oxygen (when SpO2 <%90), Acetyl salicylic acid (ASA), Standard heparin (Unfractionated heparin), Enoxaparin (low molecular weight heparin)	Often	Seldom	Yes	Often	I sometimes get positive and negative feedbacks.	Often.	Often.	Personal experience of emergency specialist , Current guidelines, Current studies and expert consensuses, Hospital policy and cardiology department's recommendations	Personal experience of emergency specialist , Current guidelines, Hospital policy and cardiology department's recommendations	No	1-3 times	Often
2015-07-03 21:49:07	2	2	>70 patients	No, it is not performed at all.	Referral to a center with coronary intervention capabilities	0-120 minutes	10-30 minutes	Oxygen (when SpO2 <%90), Acetyl salicylic acid (ASA), Clopidogrel, Enoxaparin (low molecular weight heparin), Nitroglycerin (sublingual or parenteral), Proton pump inhibitor (PPI: Pantoprazole, omeprazole etc.), Morphine sulphate, Beta blocker	Seldom	Never	Yes	Yes	I get positive feedback. My treatment approaches are supported by cardiology Department	No	No Hekimlerin tecrübesinden ziyade hastayı yönetim tarzı önemlidir.	Personal experience of emergency specialist , Current guidelines, Current studies and expert consensuses	Personal experience of emergency specialist , Current guidelines, Current studies and expert consensuses	No	None	No/I do not attend scientific meetings.
2015-07-04 05:27:39	4	5	>70 patients	Yes, it is performed on a 7/24 basis.	Primary coronary angiography is available at our hospital.	120-240 minutes	10-30 minutes	Oxygen (when SpO2 <%90), Acetyl salicylic acid (ASA), Ticagrelor, Enoxaparin (low molecular weight heparin), Nitroglycerin (sublingual or parenteral), Proton pump inhibitor (PPI: Pantoprazole, omeprazole etc.), Beta blocker	No	Never	Yes	Yes	I get positive feedback. My treatment approaches are supported by cardiology Department	Seldom	Seldom	Current studies and expert consensuses, Hospital policy and cardiology department's recommendations	Current studies and expert consensuses, Hospital policy and cardiology department's recommendations	Yes	1-3 times	Often
2015-07-04 18:08:38	1	6	36-70 patients	No, it is not performed at all.	Referral to a center with coronary intervention capabilities	0-120 minutes	10-30 minutes	Oxygen (when SpO2 <%90), Acetyl salicylic acid (ASA), Clopidogrel, Standard heparin (Unfractionated heparin), Nitroglycerin (sublingual or parenteral), H2 receptor blocker (Ranitidine etc.), Morphine sulphate, Statins	Seldom	Never	Yes	Yes	I get positive feedback. My treatment approaches are supported by cardiology Department	Yes	Often.	Current guidelines	Current guidelines	Seldom	>3 times	Often
2015-07-05 01:02:43	2	7	>70 patients	No, it is not performed at all.	Referral to a center with coronary intervention capabilities	120-240 minutes	<10 minutes	Oxygen (when SpO2 <%90), Acetyl salicylic acid (ASA), Clopidogrel, Standard heparin (Unfractionated heparin), Nitroglycerin (sublingual or parenteral), Proton pump inhibitor (PPI: Pantoprazole, omeprazole etc.), Morphine sulphate, Fibrinolytic therapy	No	Seldom	Yes	Yes	I get positive feedback. My treatment approaches are supported by cardiology Department	Seldom	Yes	Current studies and expert consensuses	Current studies and expert consensuses	Yes	None	No/I do not attend scientific meetings.
2015-07-05 12:13:29	2	6	>70 patients	No, it is not performed at all.	Referral to a center with coronary intervention capabilities	120-240 minutes	10-30 minutes	Acetyl salicylic acid (ASA), Ticagrelor, Standard heparin (Unfractionated heparin), Morphine sulphate	Seldom	Never	Often	Yes	I get positive feedback. My treatment approaches are supported by cardiology Department	Yes	Seldom	Personal experience of emergency specialist , Current guidelines, Current studies and expert consensuses, Hospital policy and cardiology department's recommendations	Personal experience of emergency specialist , Current guidelines, Current studies and expert consensuses, Hospital policy and cardiology department's recommendations	No	1-3 times	Yes
2015-07-06 02:32:36	2	2	>70 patients	No, it is not performed at all.	Referral to a center with coronary intervention capabilities	0-120 minutes	10-30 minutes	Oxygen (when SpO2 <%90), Acetyl salicylic acid (ASA), Clopidogrel, Enoxaparin (low molecular weight heparin), Nitroglycerin (sublingual or parenteral), H2 receptor blocker (Ranitidine etc.), Morphine sulphate	Seldom	Seldom	Yes	Often	I get positive feedback. My treatment approaches are supported by cardiology Department	Often.	Seldom	Current guidelines	Current guidelines	Yes	1-3 times	Often
2015-07-06 09:20:08	11	6	>70 patients	Yes, it is performed on a 7/24 basis.	Primary coronary angiography is available at our hospital.	0-120 minutes	<10 minutes	Oxygen (when SpO2 <%90), Acetyl salicylic acid (ASA), Clopidogrel, Ticagrelor, Standard heparin (Unfractionated heparin), Nitroglycerin (sublingual or parenteral), Proton pump inhibitor (PPI: Pantoprazole, omeprazole etc.), Morphine sulphate	Seldom	Never	Yes	Yes	I get positive feedback. My treatment approaches are supported by cardiology Department	Seldom	Yes	Current guidelines	Current guidelines	Yes	1-3 times	Yes
2015-07-07 10:17:41	2	2	>70 patients	No, it is not performed at all.	Referral to a center with coronary intervention capabilities	0-120 minutes	10-30 minutes	Oxygen (when SpO2 <%90), Acetyl salicylic acid (ASA), Clopidogrel, Enoxaparin (low molecular weight heparin), Proton pump inhibitor (PPI: Pantoprazole, omeprazole etc.), Beta blocker	Seldom	Seldom	Yes	Yes	I get positive feedback. My treatment approaches are supported by cardiology Department	Often.	Often.	Personal experience of emergency specialist , Current guidelines	Personal experience of emergency specialist , Current guidelines	Seldom	1-3 times	Yes
2015-07-07 17:06:22	4	5	>70 patients	Yes, it is performed on a 7/24 basis.	Fibrinolytic therapy	0-120 minutes	10-30 minutes	Oxygen (when SpO2 <%90), Acetyl salicylic acid (ASA), Clopidogrel, Ticagrelor, Enoxaparin (low molecular weight heparin), Nitroglycerin (sublingual or parenteral), Proton pump inhibitor (PPI: Pantoprazole, omeprazole etc.), H2 receptor blocker (Ranitidine etc.), Morphine sulphate	No	Never	Yes	Yes	I get positive feedback. My treatment approaches are supported by cardiology Department	Often.	Often.	Personal experience of emergency specialist , Current guidelines, Hospital policy and cardiology department's recommendations	Personal experience of emergency specialist , Current guidelines, Hospital policy and cardiology department's recommendations	Yes	>3 times	Often
2015-07-07 18:19:52	1	3	36-70 patients	Yes, it is performed on a 7/24 basis.	Primary coronary angiography is available at our hospital.	0-120 minutes	<10 minutes	Oxygen (when SpO2 <%90), Acetyl salicylic acid (ASA), Clopidogrel, H2 receptor blocker (Ranitidine etc.), ACE inhibitors, Statins	Seldom	Seldom	Often	Often	I get positive feedback. My treatment approaches are supported by cardiology Department	Yes	Yes	Personal experience of emergency specialist , Current guidelines, Current studies and expert consensuses	Personal experience of emergency specialist , Hospital policy and cardiology department's recommendations	Seldom	1-3 times	Yes
2015-07-08 00:05:24	1	7	36-70 patients	No, it is not performed at all.	Referral to a center with coronary intervention capabilities	0-120 minutes	<10 minutes	Oxygen (when SpO2 <%90), Acetyl salicylic acid (ASA), Clopidogrel, Standard heparin (Unfractionated heparin), Enoxaparin (low molecular weight heparin), Nitroglycerin (sublingual or parenteral), Proton pump inhibitor (PPI: Pantoprazole, omeprazole etc.), H2 receptor blocker (Ranitidine etc.), Morphine sulphate	Yes	Seldom	Yes	Yes	I get positive feedback. My treatment approaches are supported by cardiology Department	Yes	Yes	Current guidelines, Current studies and expert consensuses	Personal experience of emergency specialist , Current guidelines, Current studies and expert consensuses, Hospital policy and cardiology department's recommendations	Seldom	1-3 times	Yes
2015-07-09 15:33:23	13	1	>70 patients	Yes, it is performed on a 7/24 basis.	Primary coronary angiography is available at our hospital.	0-120 minutes	<10 minutes	Oxygen (when SpO2 <%90), Acetyl salicylic acid (ASA), Prasugrel, Enoxaparin (low molecular weight heparin), Nitroglycerin (sublingual or parenteral), Morphine sulphate	Seldom	Seldom	Often	Yes	I get positive feedback. My treatment approaches are supported by cardiology Department	No	Often.	Personal experience of emergency specialist , Current guidelines, Current studies and expert consensuses, Hospital policy and cardiology department's recommendations	Current guidelines	Seldom	1-3 times	Yes
2015-07-19 02:47:51	3	6	>70 patients	No, it is not performed at all.	Referral to a center with coronary intervention capabilities	0-120 minutes	<10 minutes	Oxygen (when SpO2 <%90), Acetyl salicylic acid (ASA), Standard heparin (Unfractionated heparin), H2 receptor blocker (Ranitidine etc.)	No	Seldom	Often	Often	I get positive feedback. My treatment approaches are supported by cardiology Department	Often.	Often.	Personal experience of emergency specialist , Current guidelines, Current studies and expert consensuses, Hospital policy and cardiology department's recommendations	Personal experience of emergency specialist , Current guidelines, Current studies and expert consensuses, Hospital policy and cardiology department's recommendations	Seldom	1-3 times	Yes
